# Supplementary material for: Systematic comparison of published host gene expression signatures for bacterial/viral discrimination
Source: Genome Med. 2022 Feb 21;14:18. doi: 10.1186/s13073-022-01025-x (PMC8858657; doi:10.1186/s13073-022-01025-x)
Supplement: Supplementary file 2 — Additional file 2: Table S6. Standardized Annotations of Subjects. [file 13073_2022_1025_MOESM2_ESM.xlsx]

## Sheet: Table S6
Table S6. Standardized Annotations of Subjects
Each subject was annotated with their clinical phenotype, pathogen, age, race, ethnicity, and ICU status based on the metadata accompanying the entry in GEO or ArrayExpress or as described in the accompanying published citation. The annotations of the 6005 subjects in this study are provided here.
Dataset	Subject	Clinical Phenotype	Age Group	Pathogen/Process	ICU Status	Race	Ethnicity
E-MEXP-3589	Hibridizationc1	healthy	Adult	none	-	-	-
E-MEXP-3589	Hibridizationc2	healthy	Adult	none	-	-	-
E-MEXP-3589	Hibridizationc3	healthy	Adult	none	-	-	-
E-MEXP-3589	Hibridizationc4	healthy	Adult	none	-	-	-
E-MEXP-3589	Hibridization10	viral	Adult	metapneumovirus	no	-	-
E-MEXP-3589	Hibridization11	SIRS	Adult	none	no	-	-
E-MEXP-3589	Hibridization12	SIRS	Adult	none	no	-	-
E-MEXP-3589	Hibridization13	SIRS	Adult	none	no	-	-
E-MEXP-3589	Hibridization14	SIRS	Adult	none	no	-	-
E-MEXP-3589	Hibridization15	SIRS	Adult	none	no	-	-
E-MEXP-3589	Hibridization16	SIRS	Adult	none	no	-	-
E-MEXP-3589	Hibridization18	bacterial	Adult	Chlamydia pneumoniae	yes	-	-
E-MEXP-3589	Hibridization20	viral	Adult	Influenza	yes	-	-
E-MEXP-3589	Hibridization21	SIRS	Adult	none	yes	-	-
E-MEXP-3589	Hibridization22	bacterial	Adult	S. pneumoniae	yes	-	-
E-MEXP-3589	Hibridization23	SIRS	Adult	none	yes	-	-
E-MEXP-3589	Hibridization24	SIRS	Adult	none	yes	-	-
E-MEXP-3589	Hibridization25	bacterial	Adult	S. hominis	yes	-	-
E-MEXP-3589	Hibridization26	bacterial	Adult	S. pneumoniae	yes	-	-
E-MEXP-3589	Hibridization27	SIRS	Adult	none	yes	-	-
E-MEXP-3589	Hibridization28	SIRS	Adult	none	yes	-	-
E-MEXP-3589	Hibridization3	viral	Adult	RSV	no	-	-
E-MEXP-3589	Hibridization5	viral	Adult	Influenza	no	-	-
E-MEXP-3589	Hibridization6	SIRS	Adult	none	no	-	-
E-MEXP-3589	Hibridization7	SIRS	Adult	none	no	-	-
E-MEXP-3589	Hibridization8	SIRS	Adult	none	no	-	-
E-MEXP-3589	Hibridization9	viral	Adult	Coronavirus	no	-	-
E-MTAB-3423	105_TD.AVG_Signal	bacterial	Adult	Salmonella typhi	-	-	-
E-MTAB-3423	105_V1.AVG_Signal	healthy	Adult	none	-	-	-
E-MTAB-3423	107_TD.AVG_Signal	bacterial	Adult	Salmonella typhi	-	-	-
E-MTAB-3423	107_V1.AVG_Signal	healthy	Adult	none	-	-	-
E-MTAB-3423	119_nV1.AVG_Signal	healthy	Adult	none	-	-	-
E-MTAB-3423	140_nV1.AVG_Signal	healthy	Adult	none	-	-	-
E-MTAB-3423	157_nV1.AVG_Signal	healthy	Adult	none	-	-	-
E-MTAB-3423	161_nV1.AVG_Signal	healthy	Adult	none	-	-	-
E-MTAB-3423	186_TD.AVG_Signal	bacterial	Adult	Salmonella typhi	-	-	-
E-MTAB-3423	186_V1.AVG_Signal	healthy	Adult	none	-	-	-
E-MTAB-3423	191_nV1.AVG_Signal	healthy	Adult	none	-	-	-
E-MTAB-3423	225_nV1.AVG_Signal	healthy	Adult	none	-	-	-
E-MTAB-3423	253_nV1.AVG_Signal	healthy	Adult	none	-	-	-
E-MTAB-3423	312_TD.AVG_Signal	bacterial	Adult	Salmonella typhi	-	-	-
E-MTAB-3423	312_V1.AVG_Signal	healthy	Adult	none	-	-	-
E-MTAB-3423	313_nV1.AVG_Signal	healthy	Adult	none	-	-	-
E-MTAB-3423	368_TD.AVG_Signal	bacterial	Adult	Salmonella typhi	-	-	-
E-MTAB-3423	368_V1.AVG_Signal	healthy	Adult	none	-	-	-
E-MTAB-3423	369_TD.AVG_Signal	bacterial	Adult	Salmonella typhi	-	-	-
E-MTAB-3423	369_V1.AVG_Signal	healthy	Adult	none	-	-	-
E-MTAB-3423	414_TD.AVG_Signal	bacterial	Adult	Salmonella typhi	-	-	-
E-MTAB-3423	414_V1.AVG_Signal	healthy	Adult	none	-	-	-
E-MTAB-3423	438_nV1.AVG_Signal	healthy	Adult	none	-	-	-
E-MTAB-3423	474_TD.AVG_Signal	bacterial	Adult	Salmonella typhi	-	-	-
E-MTAB-3423	474_V1.AVG_Signal	healthy	Adult	none	-	-	-
E-MTAB-3423	483_nV1.AVG_Signal	healthy	Adult	none	-	-	-
E-MTAB-3423	607_nV1.AVG_Signal	healthy	Adult	none	-	-	-
E-MTAB-3423	679_TD.AVG_Signal	bacterial	Adult	Salmonella typhi	-	-	-
E-MTAB-3423	679_V1.AVG_Signal	healthy	Adult	none	-	-	-
E-MTAB-3423	680_TD.AVG_Signal	bacterial	Adult	Salmonella typhi	-	-	-
E-MTAB-3423	680_V1.AVG_Signal	healthy	Adult	none	-	-	-
E-MTAB-3423	681_TD.AVG_Signal	bacterial	Adult	Salmonella typhi	-	-	-
E-MTAB-3423	681_V1.AVG_Signal	healthy	Adult	none	-	-	-
E-MTAB-3423	723_TD.AVG_Signal	bacterial	Adult	Salmonella typhi	-	-	-
E-MTAB-3423	723_V1.AVG_Signal	healthy	Adult	none	-	-	-
E-MTAB-3423	724_TD.AVG_Signal	bacterial	Adult	Salmonella typhi	-	-	-
E-MTAB-3423	724_V1.AVG_Signal	healthy	Adult	none	-	-	-
E-MTAB-3423	740_nV1.AVG_Signal	healthy	Adult	none	-	-	-
E-MTAB-3423	746_TD.AVG_Signal	bacterial	Adult	Salmonella typhi	-	-	-
E-MTAB-3423	746_V1.AVG_Signal	healthy	Adult	none	-	-	-
E-MTAB-3423	749_TD.AVG_Signal	bacterial	Adult	Salmonella typhi	-	-	-
E-MTAB-3423	749_V1.AVG_Signal	healthy	Adult	none	-	-	-
E-MTAB-3423	768_TD.AVG_Signal	bacterial	Adult	Salmonella typhi	-	-	-
E-MTAB-3423	768_V1.AVG_Signal	healthy	Adult	none	-	-	-
E-MTAB-3423	776_nV1.AVG_Signal	healthy	Adult	none	-	-	-
E-MTAB-3423	802_TD.AVG_Signal	bacterial	Adult	Salmonella typhi	-	-	-
E-MTAB-3423	802_V1.AVG_Signal	healthy	Adult	none	-	-	-
E-MTAB-3423	823_TD.AVG_Signal	bacterial	Adult	Salmonella typhi	-	-	-
E-MTAB-3423	823_V1.AVG_Signal	healthy	Adult	none	-	-	-
E-MTAB-3423	849_TD.AVG_Signal	bacterial	Adult	Salmonella typhi	-	-	-
E-MTAB-3423	849_V1.AVG_Signal	healthy	Adult	none	-	-	-
E-MTAB-3423	852_TD.AVG_Signal	bacterial	Adult	Salmonella typhi	-	-	-
E-MTAB-3423	852_V1.AVG_Signal	healthy	Adult	none	-	-	-
E-MTAB-3423	853_nV1.AVG_Signal	healthy	Adult	none	-	-	-
E-MTAB-3423	872_TD.AVG_Signal	bacterial	Adult	Salmonella typhi	-	-	-
E-MTAB-3423	872_V1.AVG_Signal	healthy	Adult	none	-	-	-
E-MTAB-3423	909_TD.AVG_Signal	bacterial	Adult	Salmonella typhi	-	-	-
E-MTAB-3423	909_V1.AVG_Signal	healthy	Adult	none	-	-	-
E-MTAB-3423	911_TD.AVG_Signal	bacterial	Adult	Salmonella typhi	-	-	-
E-MTAB-3423	911_V1.AVG_Signal	healthy	Adult	none	-	-	-
E-MTAB-3423	977_nV1.AVG_Signal	healthy	Adult	none	-	-	-
E-MTAB-3423	986_TD.AVG_Signal	bacterial	Adult	Salmonella typhi	-	-	-
E-MTAB-3423	986_V1.AVG_Signal	healthy	Adult	none	-	-	-
E-MTAB-3423	989_TD.AVG_Signal	bacterial	Adult	Salmonella typhi	-	-	-
E-MTAB-3423	989_V1.AVG_Signal	healthy	Adult	none	-	-	-
GSE103119	GSM2753998	healthy	3mo-1yr	-	-	White	not Hispanic/Latino
GSE103119	GSM2753999	healthy	3mo-1yr	-	-	White	not Hispanic/Latino
GSE103119	GSM2754000	healthy	3mo-1yr	-	-	White	not Hispanic/Latino
GSE103119	GSM2754001	healthy	3mo-1yr	-	-	White	not Hispanic/Latino
GSE103119	GSM2754002	healthy	3mo-1yr	-	-	Black	not Hispanic/Latino
GSE103119	GSM2754003	healthy	3mo-1yr	-	-	White	not Hispanic/Latino
GSE103119	GSM2754004	healthy	12-18yr	-	-	White	not Hispanic/Latino
GSE103119	GSM2754005	healthy	12-18yr	-	-	White	not Hispanic/Latino
GSE103119	GSM2754006	healthy	2-11yr	-	-	Asian	not Hispanic/Latino
GSE103119	GSM2754007	healthy	2-11yr	-	-	Asian	not Hispanic/Latino
GSE103119	GSM2754008	healthy	2-11yr	-	-	White	not Hispanic/Latino
GSE103119	GSM2754009	healthy	2-11yr	-	-	White	Hispanic/Latino
GSE103119	GSM2754010	healthy	2-11yr	-	-	White	not Hispanic/Latino
GSE103119	GSM2754011	healthy	2-11yr	-	-	Black	not Hispanic/Latino
GSE103119	GSM2754012	healthy	2-11yr	-	-	White	not Hispanic/Latino
GSE103119	GSM2754013	healthy	2-11yr	-	-	White	not Hispanic/Latino
GSE103119	GSM2754014	healthy	12-18yr	-	-	Asian	not Hispanic/Latino
GSE103119	GSM2754015	healthy	2-11yr	-	-	White	not Hispanic/Latino
GSE103119	GSM2754016	healthy	2-11yr	-	-	White	not Hispanic/Latino
GSE103119	GSM2754017	healthy	2-11yr	-	-	White	not Hispanic/Latino
GSE103119	GSM2754020	bacterial	2-11yr	Streptococcus pyogenes	-	White	not Hispanic/Latino
GSE103119	GSM2754021	bacterial	12-18yr	Streptococcus pneumoniae	-	White	not Hispanic/Latino
GSE103119	GSM2754022	bacterial	2-11yr	Streptococcus pneumoniae	-	White	not Hispanic/Latino
GSE103119	GSM2754034	bacterial	12-18yr	Mycoplasma	-	Black	not Hispanic/Latino
GSE103119	GSM2754035	bacterial	2-11yr	Mycoplasma	-	Black	not Hispanic/Latino
GSE103119	GSM2754036	bacterial	2-11yr	Mycoplasma	-	Black	not Hispanic/Latino
GSE103119	GSM2754037	bacterial	12-18yr	Mycoplasma	-	Black	not Hispanic/Latino
GSE103119	GSM2754038	bacterial	12-18yr	Mycoplasma	-	Black	not Hispanic/Latino
GSE103119	GSM2754039	bacterial	2-11yr	Mycoplasma	-	Black	not Hispanic/Latino
GSE103119	GSM2754040	bacterial	2-11yr	Mycoplasma	-	Black	not Hispanic/Latino
GSE103119	GSM2754041	bacterial	2-11yr	Mycoplasma	-	Black	not Hispanic/Latino
GSE103119	GSM2754042	bacterial	2-11yr	Mycoplasma	-	Black	not Hispanic/Latino
GSE103119	GSM2754043	bacterial	2-11yr	Mycoplasma	-	Asian	not Hispanic/Latino
GSE103119	GSM2754044	bacterial	3mo-1yr	Mycoplasma	-	Other	not Hispanic/Latino
GSE103119	GSM2754045	bacterial	2-11yr	Mycoplasma	-	White	not Hispanic/Latino
GSE103119	GSM2754046	bacterial	2-11yr	Mycoplasma	-	White	not Hispanic/Latino
GSE103119	GSM2754047	bacterial	2-11yr	Mycoplasma	-	White	not Hispanic/Latino
GSE103119	GSM2754048	bacterial	12-18yr	Mycoplasma	-	White	not Hispanic/Latino
GSE103119	GSM2754049	bacterial	2-11yr	Mycoplasma	-	White	not Hispanic/Latino
GSE103119	GSM2754050	bacterial	2-11yr	Mycoplasma	-	White	not Hispanic/Latino
GSE103119	GSM2754051	bacterial	2-11yr	Mycoplasma	-	White	not Hispanic/Latino
GSE103119	GSM2754052	bacterial	2-11yr	Mycoplasma	-	White	not Hispanic/Latino
GSE103119	GSM2754053	bacterial	2-11yr	Mycoplasma	-	White	not Hispanic/Latino
GSE103119	GSM2754054	bacterial	12-18yr	Mycoplasma	-	White	not Hispanic/Latino
GSE103119	GSM2754055	bacterial	2-11yr	Mycoplasma	-	White	not Hispanic/Latino
GSE103119	GSM2754056	bacterial	2-11yr	Mycoplasma	-	White	not Hispanic/Latino
GSE103119	GSM2754057	bacterial	2-11yr	Mycoplasma	-	White	not Hispanic/Latino
GSE103119	GSM2754058	bacterial	12-18yr	Mycoplasma	-	White	not Hispanic/Latino
GSE103119	GSM2754059	bacterial	2-11yr	Mycoplasma	-	White	not Hispanic/Latino
GSE103119	GSM2754060	bacterial	2-11yr	Mycoplasma	-	White	not Hispanic/Latino
GSE103119	GSM2754061	bacterial	2-11yr	Mycoplasma	-	White	not Hispanic/Latino
GSE103119	GSM2754062	bacterial	2-11yr	Mycoplasma	-	White	not Hispanic/Latino
GSE103119	GSM2754063	bacterial	2-11yr	Mycoplasma	-	White	not Hispanic/Latino
GSE103119	GSM2754092	viral	3mo-1yr	Bocavirus+Parainfluenza+Rhinovirus	-	Black	not Hispanic/Latino
GSE103119	GSM2754093	viral	3mo-1yr	Rhinovirusuman metapneumovirus	-	Black	not Hispanic/Latino
GSE103119	GSM2754094	viral	3mo-1yr	Parainfluenza	-	Black	not Hispanic/Latino
GSE103119	GSM2754095	viral	3mo-1yr	Parainfluenza	-	Black	not Hispanic/Latino
GSE103119	GSM2754096	viral	3mo-1yr	Parainfluenza+Rhinovirus	-	Black	not Hispanic/Latino
GSE103119	GSM2754097	viral	3mo-1yr	Parainfluenza+Rhinovirus	-	Black	not Hispanic/Latino
GSE103119	GSM2754098	viral	2-11yr	Rhinovirus	-	Black	not Hispanic/Latino
GSE103119	GSM2754099	viral	2-11yr	Rhinovirus	-	Black	not Hispanic/Latino
GSE103119	GSM2754100	viral	2-11yr	Rhinovirus	-	Black	not Hispanic/Latino
GSE103119	GSM2754101	viral	2-11yr	Rhinovirus+Bocavirus	-	Black	not Hispanic/Latino
GSE103119	GSM2754102	viral	3mo-1yr	RSV+Adenovirus	-	Black	not Hispanic/Latino
GSE103119	GSM2754103	viral	2-11yr	RSV+Rhinovirus	-	Other	not Hispanic/Latino
GSE103119	GSM2754104	viral	2-11yr	Rhinovirus	-	Asian	not Hispanic/Latino
GSE103119	GSM2754105	viral	2-11yr	Rhinovirusuman metapneumovirusnfluenza	-	Other	not Hispanic/Latino
GSE103119	GSM2754106	viral	2-11yr	Rhinovirus	-	Other	not Hispanic/Latino
GSE103119	GSM2754107	viral	2-11yr	Rhinovirus	-	Other	not Hispanic/Latino
GSE103119	GSM2754108	viral	3mo-1yr	Rhinovirus	-	Other	not Hispanic/Latino
GSE103119	GSM2754109	viral	12-18yr	Rhinovirus	-	Other	not Hispanic/Latino
GSE103119	GSM2754110	viral	2-11yr	Rhinovirus	-	Other	not Hispanic/Latino
GSE103119	GSM2754111	viral	2-11yr	RSV	-	Other	not Hispanic/Latino
GSE103119	GSM2754112	viral	3mo-1yr	RSV+Parainfluenza	-	Other	not Hispanic/Latino
GSE103119	GSM2754113	viral	3mo-1yr	Coronavirus+Bocavirus+Adenovirus	-	Other	Hispanic/Latino
GSE103119	GSM2754114	viral	2-11yr	Rhinovirusuman metapneumovirusnfluenza	-	Other	Hispanic/Latino
GSE103119	GSM2754115	viral	3mo-1yr	Rhinovirusuman metapneumovirus	-	Other	Hispanic/Latino
GSE103119	GSM2754116	viral	2-11yr	Rhinovirus	-	Other	Hispanic/Latino
GSE103119	GSM2754117	viral	2-11yr	RSV	-	Other	Hispanic/Latino
GSE103119	GSM2754118	viral	3mo-1yr	RSV	-	Other	Hispanic/Latino
GSE103119	GSM2754119	viral	2-11yr	RSV	-	Other	Hispanic/Latino
GSE103119	GSM2754120	viral	2-11yr	Rhinovirusuman metapneumovirus+Rhinovirus	-	Other	not Hispanic/Latino
GSE103119	GSM2754121	viral	3mo-1yr	RSV	-	Other	not Hispanic/Latino
GSE103119	GSM2754122	viral	2-11yr	Parainfluenza	-	Black	not Hispanic/Latino
GSE103119	GSM2754123	viral	3mo-1yr	RSV	-	Black	not Hispanic/Latino
GSE103119	GSM2754124	viral	2-11yr	Rhinovirus	-	-	not Hispanic/Latino
GSE103119	GSM2754125	viral	12-18yr	Adenovirus+Rhinovirus	-	White	not Hispanic/Latino
GSE103119	GSM2754126	viral	3mo-1yr	Adenovirus+Rhinovirus	-	White	not Hispanic/Latino
GSE103119	GSM2754127	viral	3mo-1yr	Adenovirus+Rhinovirus	-	White	not Hispanic/Latino
GSE103119	GSM2754128	viral	3mo-1yr	Bocavirus+Rhinovirus	-	White	not Hispanic/Latino
GSE103119	GSM2754129	viral	12-18yr	Coronavirus	-	White	not Hispanic/Latino
GSE103119	GSM2754131	viral	2-11yr	Rhinovirusuman metapneumovirusnfluenza	-	White	not Hispanic/Latino
GSE103119	GSM2754132	viral	3mo-1yr	Rhinovirusuman metapneumovirusnfluenza+RSV	-	White	not Hispanic/Latino
GSE103119	GSM2754133	viral	2-11yr	Rhinovirusuman metapneumovirus	-	White	not Hispanic/Latino
GSE103119	GSM2754134	viral	2-11yr	Rhinovirusuman metapneumovirus	-	White	not Hispanic/Latino
GSE103119	GSM2754135	viral	2-11yr	Rhinovirusuman metapneumovirus	-	White	not Hispanic/Latino
GSE103119	GSM2754136	viral	2-11yr	Rhinovirusuman metapneumovirus	-	White	not Hispanic/Latino
GSE103119	GSM2754137	viral	2-11yr	Rhinovirusuman metapneumovirus	-	White	not Hispanic/Latino
GSE103119	GSM2754138	viral	2-11yr	Parainfluenza	-	White	not Hispanic/Latino
GSE103119	GSM2754139	viral	3mo-1yr	Parainfluenza	-	White	not Hispanic/Latino
GSE103119	GSM2754140	viral	2-11yr	Rhinovirus	-	White	not Hispanic/Latino
GSE103119	GSM2754141	viral	2-11yr	Rhinovirus	-	White	not Hispanic/Latino
GSE103119	GSM2754142	viral	2-11yr	Rhinovirus	-	White	not Hispanic/Latino
GSE103119	GSM2754143	viral	2-11yr	Rhinovirus	-	White	not Hispanic/Latino
GSE103119	GSM2754144	viral	3mo-1yr	Rhinovirus	-	White	not Hispanic/Latino
GSE103119	GSM2754145	viral	2-11yr	Rhinovirus	-	White	not Hispanic/Latino
GSE103119	GSM2754146	viral	2-11yr	Rhinovirus	-	White	not Hispanic/Latino
GSE103119	GSM2754147	viral	2-11yr	Rhinovirus	-	White	not Hispanic/Latino
GSE103119	GSM2754148	viral	2-11yr	Rhinovirus	-	White	not Hispanic/Latino
GSE103119	GSM2754149	viral	2-11yr	Rhinovirus	-	White	not Hispanic/Latino
GSE103119	GSM2754150	viral	2-11yr	Rhinovirus	-	White	not Hispanic/Latino
GSE103119	GSM2754151	viral	2-11yr	Rhinovirus	-	White	not Hispanic/Latino
GSE103119	GSM2754152	viral	2-11yr	Rhinovirus	-	White	not Hispanic/Latino
GSE103119	GSM2754153	viral	2-11yr	Rhinovirus	-	White	not Hispanic/Latino
GSE103119	GSM2754154	viral	2-11yr	Rhinovirus	-	White	not Hispanic/Latino
GSE103119	GSM2754155	viral	3mo-1yr	Rhinovirus	-	White	not Hispanic/Latino
GSE103119	GSM2754156	viral	2-11yr	Rhinovirus	-	White	not Hispanic/Latino
GSE103119	GSM2754157	viral	2-11yr	Rhinovirus	-	White	not Hispanic/Latino
GSE103119	GSM2754158	viral	2-11yr	Rhinovirus+Adenovirus	-	White	not Hispanic/Latino
GSE103119	GSM2754159	viral	2-11yr	Rhinovirus+Adenovirus	-	White	not Hispanic/Latino
GSE103119	GSM2754160	viral	2-11yr	Rhinovirus+Rhinovirusuman metapneumovirus	-	White	not Hispanic/Latino
GSE103119	GSM2754161	viral	2-11yr	Rhinovirus+Parainfluenza	-	White	not Hispanic/Latino
GSE103119	GSM2754162	viral	2-11yr	RSV	-	White	not Hispanic/Latino
GSE103119	GSM2754163	viral	3mo-1yr	RSV	-	White	not Hispanic/Latino
GSE103119	GSM2754164	viral	2-11yr	RSV	-	White	not Hispanic/Latino
GSE103119	GSM2754165	viral	2-11yr	RSV	-	White	not Hispanic/Latino
GSE103119	GSM2754166	viral	2-11yr	RSV	-	White	not Hispanic/Latino
GSE103119	GSM2754167	viral	3mo-1yr	RSV+Coronavirus	-	White	not Hispanic/Latino
GSE103119	GSM2754168	viral	2-11yr	RSV+Rhinovirus	-	White	not Hispanic/Latino
GSE103119	GSM2754169	viral	2-11yr	Rhinovirus	-	White	not Hispanic/Latino
GSE103842	GSM2784289	healthy	<3mo	none	-	-	-
GSE103842	GSM2784290	healthy	<3mo	none	-	-	-
GSE103842	GSM2784291	healthy	3mo-1yr	none	-	-	-
GSE103842	GSM2784292	healthy	3mo-1yr	none	-	-	-
GSE103842	GSM2784293	healthy	3mo-1yr	none	-	-	-
GSE103842	GSM2784294	healthy	3mo-1yr	none	-	-	-
GSE103842	GSM2784295	healthy	3mo-1yr	none	-	-	-
GSE103842	GSM2784296	healthy	3mo-1yr	none	-	-	-
GSE103842	GSM2784297	healthy	3mo-1yr	none	-	-	-
GSE103842	GSM2784298	healthy	3mo-1yr	none	-	-	-
GSE103842	GSM2784299	healthy	<3mo	none	-	-	-
GSE103842	GSM2784300	healthy	<3mo	none	-	-	-
GSE103842	GSM2784301	viral	<3mo	RSV	-	-	-
GSE103842	GSM2784302	viral	3mo-1yr	RSV	-	-	-
GSE103842	GSM2784303	viral	<3mo	RSV	-	-	-
GSE103842	GSM2784304	viral	3mo-1yr	RSV	-	-	-
GSE103842	GSM2784305	viral	3mo-1yr	RSV	-	-	-
GSE103842	GSM2784306	viral	<3mo	RSV	-	-	-
GSE103842	GSM2784307	viral	<3mo	RSV	-	-	-
GSE103842	GSM2784308	viral	3mo-1yr	RSV	-	-	-
GSE103842	GSM2784309	viral	3mo-1yr	RSV	-	-	-
GSE103842	GSM2784310	viral	<3mo	RSV	-	-	-
GSE103842	GSM2784311	viral	<3mo	RSV	-	-	-
GSE103842	GSM2784312	viral	3mo-1yr	RSV	-	-	-
GSE103842	GSM2784313	viral	<3mo	RSV	-	-	-
GSE103842	GSM2784314	viral	3mo-1yr	RSV	-	-	-
GSE103842	GSM2784315	viral	3mo-1yr	RSV	-	-	-
GSE103842	GSM2784316	viral	3mo-1yr	RSV	-	-	-
GSE103842	GSM2784317	viral	<3mo	RSV	-	-	-
GSE103842	GSM2784318	viral	3mo-1yr	RSV	-	-	-
GSE103842	GSM2784319	viral	3mo-1yr	RSV	-	-	-
GSE103842	GSM2784320	viral	3mo-1yr	RSV	-	-	-
GSE103842	GSM2784321	viral	3mo-1yr	RSV	-	-	-
GSE103842	GSM2784322	viral	<3mo	RSV	-	-	-
GSE103842	GSM2784323	viral	<3mo	RSV	-	-	-
GSE103842	GSM2784324	viral	3mo-1yr	RSV	-	-	-
GSE103842	GSM2784325	viral	<3mo	RSV	-	-	-
GSE103842	GSM2784326	viral	3mo-1yr	RSV	-	-	-
GSE103842	GSM2784327	viral	3mo-1yr	RSV	-	-	-
GSE103842	GSM2784328	viral	3mo-1yr	RSV	-	-	-
GSE103842	GSM2784329	viral	<3mo	RSV	-	-	-
GSE103842	GSM2784330	viral	3mo-1yr	RSV	-	-	-
GSE103842	GSM2784331	viral	<3mo	RSV	-	-	-
GSE103842	GSM2784332	viral	3mo-1yr	RSV	-	-	-
GSE103842	GSM2784333	viral	<3mo	RSV	-	-	-
GSE103842	GSM2784334	viral	3mo-1yr	RSV	-	-	-
GSE103842	GSM2784335	viral	<3mo	RSV	-	-	-
GSE103842	GSM2784336	viral	<3mo	RSV	-	-	-
GSE103842	GSM2784337	viral	3mo-1yr	RSV	-	-	-
GSE103842	GSM2784338	viral	<3mo	RSV	-	-	-
GSE103842	GSM2784339	viral	<3mo	RSV	-	-	-
GSE103842	GSM2784340	viral	<3mo	RSV	-	-	-
GSE103842	GSM2784341	viral	<3mo	RSV	-	-	-
GSE103842	GSM2784342	viral	3mo-1yr	RSV	-	-	-
GSE103842	GSM2784343	viral	3mo-1yr	RSV	-	-	-
GSE103842	GSM2784344	viral	<3mo	RSV	-	-	-
GSE103842	GSM2784345	viral	3mo-1yr	RSV	-	-	-
GSE103842	GSM2784346	viral	<3mo	RSV	-	-	-
GSE103842	GSM2784347	viral	<3mo	RSV	-	-	-
GSE103842	GSM2784348	viral	3mo-1yr	RSV	-	-	-
GSE103842	GSM2784349	viral	3mo-1yr	RSV	-	-	-
GSE103842	GSM2784350	viral	<3mo	RSV	-	-	-
GSE103842	GSM2784351	viral	3mo-1yr	RSV	-	-	-
GSE103842	GSM2784352	viral	3mo-1yr	RSV	-	-	-
GSE103842	GSM2784353	viral	3mo-1yr	RSV	-	-	-
GSE103842	GSM2784354	viral	<3mo	RSV	-	-	-
GSE103842	GSM2784355	viral	<3mo	RSV	-	-	-
GSE103842	GSM2784356	viral	<3mo	RSV	-	-	-
GSE103842	GSM2784357	viral	3mo-1yr	RSV	-	-	-
GSE103842	GSM2784358	viral	<3mo	RSV	-	-	-
GSE103842	GSM2784359	viral	<3mo	RSV	-	-	-
GSE103842	GSM2784360	viral	<3mo	RSV	-	-	-
GSE103842	GSM2784361	viral	3mo-1yr	RSV	-	-	-
GSE103842	GSM2784362	viral	<3mo	RSV	-	-	-
GSE106475	GSM2838534	healthy	3mo-1yr	none	-	-	-
GSE106475	GSM2838535	healthy	3mo-1yr	none	-	-	-
GSE106475	GSM2838536	healthy	3mo-1yr	none	-	-	-
GSE106475	GSM2838537	healthy	3mo-1yr	none	-	-	-
GSE106475	GSM2838538	healthy	3mo-1yr	none	-	-	-
GSE106475	GSM2838539	healthy	2-11yr	none	-	-	-
GSE106475	GSM2838540	healthy	2-11yr	none	-	-	-
GSE106475	GSM2838541	healthy	2-11yr	none	-	-	-
GSE106475	GSM2838542	healthy	2-11yr	none	-	-	-
GSE106475	GSM2838543	healthy	2-11yr	none	-	-	-
GSE106475	GSM2838544	healthy	2-11yr	none	-	-	-
GSE106475	GSM2838545	healthy	2-11yr	none	-	-	-
GSE106475	GSM2838546	healthy	2-11yr	none	-	-	-
GSE106475	GSM2838547	healthy	2-11yr	none	-	-	-
GSE106475	GSM2838548	healthy	12-18yr	none	-	-	-
GSE106475	GSM2838549	healthy	12-18yr	none	-	-	-
GSE106475	GSM2838550	healthy	12-18yr	none	-	-	-
GSE106475	GSM2838551	healthy	12-18yr	none	-	-	-
GSE106475	GSM2838552	viral	<3mo	RSV	-	-	-
GSE106475	GSM2838553	viral	3mo-1yr	RSV	-	-	-
GSE106475	GSM2838554	viral	3mo-1yr	RSV	-	-	-
GSE106475	GSM2838555	viral	3mo-1yr	RSV	-	-	-
GSE106475	GSM2838556	viral	3mo-1yr	rhinovirus	-	-	-
GSE106475	GSM2838557	viral	3mo-1yr	rhinovirus	-	-	-
GSE106475	GSM2838558	viral	2-11yr	rhinovirus	-	-	-
GSE106475	GSM2838559	viral	2-11yr	rhinovirus	-	-	-
GSE106475	GSM2838560	viral	<3mo	influenza	-	-	-
GSE106475	GSM2838561	viral	<3mo	influenza	-	-	-
GSE106475	GSM2838562	viral	3mo-1yr	influenza	-	-	-
GSE106475	GSM2838563	viral	3mo-1yr	influenza	-	-	-
GSE106475	GSM2838564	viral	3mo-1yr	influenza	-	-	-
GSE106475	GSM2838565	viral	3mo-1yr	influenza	-	-	-
GSE106475	GSM2838566	viral	3mo-1yr	influenza	-	-	-
GSE106475	GSM2838567	viral	2-11yr	influenza	-	-	-
GSE106475	GSM2838568	viral	2-11yr	influenza	-	-	-
GSE106475	GSM2838569	viral	2-11yr	influenza	-	-	-
GSE106475	GSM2838570	viral	2-11yr	influenza	-	-	-
GSE106475	GSM2838571	viral	2-11yr	influenza	-	-	-
GSE106475	GSM2838572	viral	2-11yr	influenza	-	-	-
GSE106475	GSM2838573	viral	2-11yr	influenza	-	-	-
GSE106475	GSM2838574	viral	2-11yr	influenza	-	-	-
GSE106475	GSM2838575	viral	12-18yr	influenza	-	-	-
GSE106475	GSM2838576	viral	12-18yr	influenza	-	-	-
GSE106475	GSM2838577	viral	12-18yr	influenza	-	-	-
GSE106475	GSM2838578	viral	12-18yr	influenza	-	-	-
GSE106475	GSM2838579	viral	12-18yr	influenza	-	-	-
GSE106475	GSM2838580	viral	12-18yr	influenza	-	-	-
GSE113210	GSM3100324	viral	3mo-1yr	bronchiolitis	no	-	-
GSE113210	GSM3100325	healthy	3mo-1yr	-	-	-	-
GSE113210	GSM3100326	viral	2-11yr	bronchiolitis	no	-	-
GSE113210	GSM3100327	healthy	2-11yr	-	-	-	-
GSE113210	GSM3100328	viral	3mo-1yr	bronchiolitis	no	-	-
GSE113210	GSM3100329	healthy	3mo-1yr	-	-	-	-
GSE113210	GSM3100330	viral	2-11yr	bronchiolitis	no	-	-
GSE113210	GSM3100331	healthy	2-11yr	-	-	-	-
GSE113210	GSM3100332	viral	2-11yr	bronchiolitis	no	-	-
GSE113210	GSM3100333	healthy	2-11yr	-	-	-	-
GSE113210	GSM3100334	viral	<3mo	bronchiolitis	no	-	-
GSE113210	GSM3100335	healthy	3mo-1yr	-	-	-	-
GSE113210	GSM3100336	viral	3mo-1yr	bronchiolitis	no	-	-
GSE113210	GSM3100337	healthy	3mo-1yr	-	-	-	-
GSE113210	GSM3100338	viral	3mo-1yr	bronchiolitis	no	-	-
GSE113210	GSM3100339	healthy	2-11yr	-	-	-	-
GSE113210	GSM3100340	viral	2-11yr	bronchiolitis	no	-	-
GSE113210	GSM3100341	healthy	2-11yr	-	-	-	-
GSE113210	GSM3100342	viral	3mo-1yr	bronchiolitis	no	-	-
GSE113210	GSM3100343	healthy	3mo-1yr	-	-	-	-
GSE113210	GSM3100344	viral	2-11yr	bronchiolitis	no	-	-
GSE113210	GSM3100345	healthy	2-11yr	-	-	-	-
GSE113210	GSM3100346	viral	<3mo	bronchiolitis	no	-	-
GSE113210	GSM3100347	healthy	3mo-1yr	-	-	-	-
GSE113210	GSM3100348	viral	2-11yr	bronchiolitis	no	-	-
GSE113210	GSM3100349	healthy	2-11yr	-	-	-	-
GSE113210	GSM3100350	viral	<3mo	bronchiolitis	no	-	-
GSE113210	GSM3100351	healthy	3mo-1yr	-	-	-	-
GSE113210	GSM3100352	viral	3mo-1yr	bronchiolitis	no	-	-
GSE113210	GSM3100353	healthy	3mo-1yr	-	-	-	-
GSE113210	GSM3100354	viral	<3mo	bronchiolitis	no	-	-
GSE113210	GSM3100355	healthy	<3mo	-	-	-	-
GSE113210	GSM3100356	viral	2-11yr	bronchiolitis	no	-	-
GSE113210	GSM3100357	healthy	2-11yr	-	-	-	-
GSE113210	GSM3100358	viral	2-11yr	bronchiolitis	no	-	-
GSE113210	GSM3100359	healthy	2-11yr	-	-	-	-
GSE113210	GSM3100360	viral	3mo-1yr	bronchiolitis	no	-	-
GSE113210	GSM3100361	healthy	3mo-1yr	-	-	-	-
GSE113210	GSM3100362	viral	3mo-1yr	bronchiolitis	no	-	-
GSE113210	GSM3100363	healthy	3mo-1yr	-	-	-	-
GSE113210	GSM3100364	viral	3mo-1yr	bronchiolitis	no	-	-
GSE113210	GSM3100365	healthy	3mo-1yr	-	-	-	-
GSE113210	GSM3100366	viral	3mo-1yr	bronchiolitis	no	-	-
GSE113210	GSM3100367	healthy	3mo-1yr	-	-	-	-
GSE113210	GSM3100368	viral	2-11yr	bronchiolitis	no	-	-
GSE113210	GSM3100369	healthy	2-11yr	-	-	-	-
GSE113210	GSM3100370	viral	3mo-1yr	bronchiolitis	no	-	-
GSE113210	GSM3100371	healthy	3mo-1yr	-	-	-	-
GSE113210	GSM3100372	viral	3mo-1yr	bronchiolitis	no	-	-
GSE113210	GSM3100373	healthy	3mo-1yr	-	-	-	-
GSE113210	GSM3100374	viral	2-11yr	bronchiolitis	no	-	-
GSE113210	GSM3100375	healthy	2-11yr	-	-	-	-
GSE113210	GSM3100376	viral	2-11yr	bronchiolitis	no	-	-
GSE113210	GSM3100377	healthy	2-11yr	-	-	-	-
GSE113210	GSM3100378	viral	2-11yr	bronchiolitis	no	-	-
GSE113210	GSM3100379	healthy	2-11yr	-	-	-	-
GSE113210	GSM3100380	viral	2-11yr	bronchiolitis	no	-	-
GSE113210	GSM3100381	healthy	2-11yr	-	-	-	-
GSE113210	GSM3100382	viral	3mo-1yr	bronchiolitis	no	-	-
GSE113210	GSM3100383	healthy	3mo-1yr	-	-	-	-
GSE113210	GSM3100384	viral	2-11yr	bronchiolitis	no	-	-
GSE113210	GSM3100385	healthy	2-11yr	-	-	-	-
GSE114466	GSM3142278	viral	Adult	influenza	yes	-	-
GSE114466	GSM3142282	viral	Adult	influenza	yes	-	-
GSE114466	GSM3142287	healthy	Adult	none	-	-	-
GSE114466	GSM3142288	healthy	Adult	none	-	-	-
GSE114466	GSM3142289	healthy	Adult	none	-	-	-
GSE114466	GSM3142290	viral	Adult	influenza	yes	-	-
GSE114466	GSM3142293	viral	Adult	influenza	yes	-	-
GSE114466	GSM3142296	viral	Adult	influenza	yes	-	-
GSE114466	GSM3142299	viral	Adult	influenza	yes	-	-
GSE114466	GSM3142303	healthy	Adult	none	-	-	-
GSE114466	GSM3142304	healthy	Adult	none	-	-	-
GSE114466	GSM3142305	healthy	Adult	none	-	-	-
GSE114466	GSM3142306	healthy	Adult	none	-	-	-
GSE114466	GSM3142307	healthy	Adult	none	-	-	-
GSE114466	GSM3142308	healthy	Adult	none	-	-	-
GSE114466	GSM3142309	healthy	Adult	none	-	-	-
GSE114466	GSM3142310	viral	Adult	influenza	yes	-	-
GSE114466	GSM3142312	healthy	Adult	none	-	-	-
GSE114466	GSM3142313	healthy	Adult	none	-	-	-
GSE114466	GSM3142314	healthy	Adult	none	-	-	-
GSE114466	GSM3142315	healthy	Adult	none	-	-	-
GSE114466	GSM3142316	healthy	Adult	none	-	-	-
GSE114466	GSM3142317	viral	Adult	influenza	yes	-	-
GSE119217	GSM3361087	viral	Ped	-	-	White	not Hispanic/Latino
GSE119217	GSM3361090	bacterial	Ped	-	-	Asian	not Hispanic/Latino
GSE119217	GSM3361091	bacterial	Ped	-	-	Black	not Hispanic/Latino
GSE119217	GSM3361093	viral	Ped	-	-	Black	not Hispanic/Latino
GSE119217	GSM3361096	viral	Ped	-	-	White	not Hispanic/Latino
GSE119217	GSM3361097	viral	Ped	-	-	White	not Hispanic/Latino
GSE119217	GSM3361098	bacterial	Ped	-	-	White	not Hispanic/Latino
GSE119217	GSM3361099	viral	Ped	-	-	Asian	not Hispanic/Latino
GSE119217	GSM3361101	bacterial	Ped	-	-	-	Hispanic/Latino
GSE119217	GSM3361103	viral	Ped	-	-	-	not Hispanic/Latino
GSE119217	GSM3361104	bacterial	Ped	-	-	White	not Hispanic/Latino
GSE119217	GSM3361110	bacterial	Ped	-	-	White	not Hispanic/Latino
GSE119217	GSM3361113	viral	Ped	-	-	Black	not Hispanic/Latino
GSE119217	GSM3361114	viral	Ped	-	-	Black	not Hispanic/Latino
GSE119217	GSM3361115	viral	Ped	-	-	Asian	not Hispanic/Latino
GSE119217	GSM3361117	viral	Ped	-	-	White	not Hispanic/Latino
GSE119217	GSM3361118	bacterial	Ped	-	-	White	not Hispanic/Latino
GSE119217	GSM3361119	viral	Ped	-	-	White	not Hispanic/Latino
GSE119217	GSM3361120	viral	Ped	-	-	Black	not Hispanic/Latino
GSE119217	GSM3361121	viral	Ped	-	-	-	Hispanic/Latino
GSE119217	GSM3361123	viral	Ped	-	-	White	not Hispanic/Latino
GSE119217	GSM3361124	viral	Ped	-	-	White	not Hispanic/Latino
GSE119217	GSM3361125	bacterial	Ped	-	-	White	not Hispanic/Latino
GSE119217	GSM3361129	bacterial	Ped	-	-	White	not Hispanic/Latino
GSE119217	GSM3361131	bacterial	Ped	-	-	White	not Hispanic/Latino
GSE119217	GSM3361132	bacterial	Ped	-	-	White	not Hispanic/Latino
GSE119217	GSM3361137	bacterial	Ped	-	-	Black	not Hispanic/Latino
GSE119217	GSM3361138	bacterial	Ped	-	-	-	Hispanic/Latino
GSE119217	GSM3361141	viral	Ped	-	-	White	not Hispanic/Latino
GSE119217	GSM3361142	viral	Ped	-	-	White	not Hispanic/Latino
GSE119217	GSM3361144	viral	Ped	-	-	White	not Hispanic/Latino
GSE119217	GSM3361145	bacterial	Ped	-	-	Black	not Hispanic/Latino
GSE119217	GSM3361148	bacterial	Ped	-	-	White	not Hispanic/Latino
GSE119217	GSM3361152	viral	Ped	-	-	White	not Hispanic/Latino
GSE119217	GSM3361154	bacterial	Ped	-	-	White	not Hispanic/Latino
GSE119217	GSM3361155	bacterial	Ped	-	-	-	not Hispanic/Latino
GSE119217	GSM3361160	viral	Ped	-	-	Black	not Hispanic/Latino
GSE119217	GSM3361162	bacterial	Ped	-	-	Asian	not Hispanic/Latino
GSE119217	GSM3361163	viral	Ped	-	-	Black	not Hispanic/Latino
GSE119217	GSM3361164	viral	Ped	-	-	-	not Hispanic/Latino
GSE119217	GSM3361167	viral	Ped	-	-	White	not Hispanic/Latino
GSE119217	GSM3361168	viral	Ped	-	-	White	not Hispanic/Latino
GSE119217	GSM3361169	viral	Ped	-	-	Asian	not Hispanic/Latino
GSE119217	GSM3361170	bacterial	Ped	-	-	White	not Hispanic/Latino
GSE119217	GSM3361171	viral	Ped	-	-	-	Hispanic/Latino
GSE119217	GSM3361172	bacterial	Ped	-	-	Black	not Hispanic/Latino
GSE119217	GSM3361173	viral	Ped	-	-	White	not Hispanic/Latino
GSE119217	GSM3361174	bacterial	Ped	-	-	Black	not Hispanic/Latino
GSE119217	GSM3361175	viral	Ped	-	-	-	not Hispanic/Latino
GSE119217	GSM3361178	bacterial	Ped	-	-	White	not Hispanic/Latino
GSE119217	GSM3361180	viral	Ped	-	-	Black	not Hispanic/Latino
GSE119217	GSM3361184	viral	Ped	-	-	Black	not Hispanic/Latino
GSE119217	GSM3361185	viral	Ped	-	-	Asian	not Hispanic/Latino
GSE119217	GSM3361187	viral	Ped	-	-	White	not Hispanic/Latino
GSE119217	GSM3361189	viral	Ped	-	-	White	not Hispanic/Latino
GSE119217	GSM3361190	bacterial	Ped	-	-	-	Hispanic/Latino
GSE119217	GSM3361191	bacterial	Ped	-	-	White	not Hispanic/Latino
GSE119217	GSM3361192	viral	Ped	-	-	White	not Hispanic/Latino
GSE119217	GSM3361195	bacterial	Ped	-	-	-	Hispanic/Latino
GSE119217	GSM3361197	viral	Ped	-	-	White	not Hispanic/Latino
GSE119217	GSM3361198	viral	Ped	-	-	-	Hispanic/Latino
GSE119217	GSM3361200	viral	Ped	-	-	-	Hispanic/Latino
GSE119217	GSM3361201	viral	Ped	-	-	White	not Hispanic/Latino
GSE119217	GSM3361202	bacterial	Ped	-	-	White	not Hispanic/Latino
GSE119217	GSM3361205	bacterial	Ped	-	-	-	not Hispanic/Latino
GSE119217	GSM3361206	bacterial	Ped	-	-	Asian	not Hispanic/Latino
GSE119217	GSM3361208	healthy	Ped	-	-	White	not Hispanic/Latino
GSE119217	GSM3361209	healthy	Ped	-	-	White	not Hispanic/Latino
GSE119217	GSM3361210	healthy	Ped	-	-	-	Hispanic/Latino
GSE119217	GSM3361211	healthy	Ped	-	-	-	Hispanic/Latino
GSE119217	GSM3361212	healthy	Ped	-	-	Black	not Hispanic/Latino
GSE119217	GSM3361213	healthy	Ped	-	-	White	not Hispanic/Latino
GSE119217	GSM3361214	healthy	Ped	-	-	White	not Hispanic/Latino
GSE119217	GSM3361215	healthy	Ped	-	-	Black	not Hispanic/Latino
GSE119217	GSM3361216	healthy	Ped	-	-	White	not Hispanic/Latino
GSE119217	GSM3361217	healthy	Ped	-	-	White	not Hispanic/Latino
GSE119217	GSM3361218	healthy	Ped	-	-	White	not Hispanic/Latino
GSE119217	GSM3361219	healthy	Ped	-	-	White	not Hispanic/Latino
GSE13015	GSM365197	bacterial	Adult	E. coli	-	Asian	not Hispanic/Latino
GSE13015	GSM365198	bacterial	Adult	Corynebacterium spp.	-	Asian	not Hispanic/Latino
GSE13015	GSM365199	bacterial	Adult	Staphylococcus aureus	-	Asian	not Hispanic/Latino
GSE13015	GSM365200	bacterial	Adult	Enterococcus spp	-	Asian	not Hispanic/Latino
GSE13015	GSM365201	bacterial	Adult	Enterococcus faecium	-	Asian	not Hispanic/Latino
GSE13015	GSM365202	bacterial	Adult	E. coli	-	Asian	not Hispanic/Latino
GSE13015	GSM365203	bacterial	Adult	Aeromonas hydrophila	-	Asian	not Hispanic/Latino
GSE13015	GSM365204	bacterial	Adult	B.pseudomallei	-	Asian	not Hispanic/Latino
GSE13015	GSM365205	bacterial	Adult	B.pseudomallei	-	Asian	not Hispanic/Latino
GSE13015	GSM365206	bacterial	Adult	B.pseudomallei	-	Asian	not Hispanic/Latino
GSE13015	GSM365207	bacterial	Adult	B.pseudomallei	-	Asian	not Hispanic/Latino
GSE13015	GSM365208	bacterial	Adult	B.pseudomallei	-	Asian	not Hispanic/Latino
GSE13015	GSM365209	bacterial	Adult	B.pseudomallei	-	Asian	not Hispanic/Latino
GSE13015	GSM365210	bacterial	Adult	B.pseudomallei	-	Asian	not Hispanic/Latino
GSE13015	GSM365211	bacterial	Adult	B.pseudomallei	-	Asian	not Hispanic/Latino
GSE13015	GSM365212	healthy	Adult	-	-	Asian	not Hispanic/Latino
GSE13015	GSM365213	healthy	Adult	-	-	Asian	not Hispanic/Latino
GSE13015	GSM365214	healthy	Adult	-	-	Asian	not Hispanic/Latino
GSE13015	GSM365215	healthy	Adult	-	-	Asian	not Hispanic/Latino
GSE13015	GSM365216	healthy	Adult	-	-	Asian	not Hispanic/Latino
GSE13015	GSM365217	healthy	Adult	-	-	Asian	not Hispanic/Latino
GSE13015	GSM365218	healthy	Adult	-	-	Asian	not Hispanic/Latino
GSE13015	GSM365219	healthy	Adult	-	-	Asian	not Hispanic/Latino
GSE13015	GSM365220	healthy	Adult	-	-	Asian	not Hispanic/Latino
GSE13015	GSM365221	healthy	Adult	-	-	Asian	not Hispanic/Latino
GSE13015	GSM365229	bacterial	Adult	Salmonella spp.	-	Asian	not Hispanic/Latino
GSE13015	GSM365230	bacterial	Adult	B.pseudomallei	-	Asian	not Hispanic/Latino
GSE13015	GSM365231	bacterial	Adult	B.pseudomallei	-	Asian	not Hispanic/Latino
GSE13015	GSM365232	bacterial	Adult	B.pseudomallei	-	Asian	not Hispanic/Latino
GSE13015	GSM365233	bacterial	Adult	B.pseudomallei	-	Asian	not Hispanic/Latino
GSE13015	GSM365234	bacterial	Adult	B.pseudomallei	-	Asian	not Hispanic/Latino
GSE13015	GSM365235	bacterial	Adult	Staphylococcus aureus	-	Asian	not Hispanic/Latino
GSE13015	GSM365236	bacterial	Adult	E.coli	-	Asian	not Hispanic/Latino
GSE13015	GSM365237	bacterial	Adult	C.albicans	-	Asian	not Hispanic/Latino
GSE13015	GSM365238	bacterial	Adult	B.pseudomallei	-	Asian	not Hispanic/Latino
GSE13015	GSM365239	bacterial	Adult	B.pseudomallei	-	Asian	not Hispanic/Latino
GSE13015	GSM365240	bacterial	Adult	B.pseudomallei	-	Asian	not Hispanic/Latino
GSE13015	GSM365241	bacterial	Adult	Streptococcus non A,B	-	Asian	not Hispanic/Latino
GSE13015	GSM365242	bacterial	Adult	E.coli	-	Asian	not Hispanic/Latino
GSE17156	GSM429202	healthy	Adult	none	-	-	-
GSE17156	GSM429204	healthy	Adult	none	-	-	-
GSE17156	GSM429206	healthy	Adult	none	-	-	-
GSE17156	GSM429207	viral	Adult	rhinovirus	-	-	-
GSE17156	GSM429208	healthy	Adult	none	-	-	-
GSE17156	GSM429209	viral	Adult	rhinovirus	-	-	-
GSE17156	GSM429210	healthy	Adult	none	-	-	-
GSE17156	GSM429212	healthy	Adult	none	-	-	-
GSE17156	GSM429213	viral	Adult	rhinovirus	-	-	-
GSE17156	GSM429214	healthy	Adult	none	-	-	-
GSE17156	GSM429215	viral	Adult	rhinovirus	-	-	-
GSE17156	GSM429216	healthy	Adult	none	-	-	-
GSE17156	GSM429218	healthy	Adult	none	-	-	-
GSE17156	GSM429219	viral	Adult	rhinovirus	-	-	-
GSE17156	GSM429220	healthy	Adult	none	-	-	-
GSE17156	GSM429222	healthy	Adult	none	-	-	-
GSE17156	GSM429223	viral	Adult	rhinovirus	-	-	-
GSE17156	GSM429224	healthy	Adult	none	-	-	-
GSE17156	GSM429226	healthy	Adult	none	-	-	-
GSE17156	GSM429228	healthy	Adult	none	-	-	-
GSE17156	GSM429230	healthy	Adult	none	-	-	-
GSE17156	GSM429231	viral	Adult	rhinovirus	-	-	-
GSE17156	GSM429232	viral	Adult	rhinovirus	-	-	-
GSE17156	GSM429233	healthy	Adult	none	-	-	-
GSE17156	GSM429235	healthy	Adult	none	-	-	-
GSE17156	GSM429237	healthy	Adult	none	-	-	-
GSE17156	GSM429238	viral	Adult	rhinovirus	-	-	-
GSE17156	GSM429239	healthy	Adult	none	-	-	-
GSE17156	GSM429240	viral	Adult	rhinovirus	-	-	-
GSE17156	GSM429241	healthy	Adult	none	-	-	-
GSE17156	GSM429242	viral	Adult	RSV	-	-	-
GSE17156	GSM429243	healthy	Adult	none	-	-	-
GSE17156	GSM429244	viral	Adult	RSV	-	-	-
GSE17156	GSM429245	healthy	Adult	none	-	-	-
GSE17156	GSM429246	viral	Adult	RSV	-	-	-
GSE17156	GSM429247	healthy	Adult	none	-	-	-
GSE17156	GSM429249	healthy	Adult	none	-	-	-
GSE17156	GSM429251	healthy	Adult	none	-	-	-
GSE17156	GSM429252	viral	Adult	RSV	-	-	-
GSE17156	GSM429253	healthy	Adult	none	-	-	-
GSE17156	GSM429254	viral	Adult	RSV	-	-	-
GSE17156	GSM429255	healthy	Adult	none	-	-	-
GSE17156	GSM429257	healthy	Adult	none	-	-	-
GSE17156	GSM429259	healthy	Adult	none	-	-	-
GSE17156	GSM429261	healthy	Adult	none	-	-	-
GSE17156	GSM429262	viral	Adult	RSV	-	-	-
GSE17156	GSM429263	healthy	Adult	none	-	-	-
GSE17156	GSM429264	viral	Adult	RSV	-	-	-
GSE17156	GSM429265	healthy	Adult	none	-	-	-
GSE17156	GSM429267	healthy	Adult	none	-	-	-
GSE17156	GSM429268	viral	Adult	RSV	-	-	-
GSE17156	GSM429269	healthy	Adult	none	-	-	-
GSE17156	GSM429271	healthy	Adult	none	-	-	-
GSE17156	GSM429273	healthy	Adult	none	-	-	-
GSE17156	GSM429275	healthy	Adult	none	-	-	-
GSE17156	GSM429277	healthy	Adult	none	-	-	-
GSE17156	GSM429279	healthy	Adult	none	-	-	-
GSE17156	GSM429280	viral	Adult	RSV	-	-	-
GSE17156	GSM429281	healthy	Adult	none	-	-	-
GSE17156	GSM429282	viral	Adult	influenza	-	-	-
GSE17156	GSM429283	healthy	Adult	none	-	-	-
GSE17156	GSM429285	healthy	Adult	none	-	-	-
GSE17156	GSM429287	healthy	Adult	none	-	-	-
GSE17156	GSM429289	healthy	Adult	none	-	-	-
GSE17156	GSM429290	viral	Adult	influenza	-	-	-
GSE17156	GSM429291	healthy	Adult	none	-	-	-
GSE17156	GSM429292	viral	Adult	influenza	-	-	-
GSE17156	GSM429293	healthy	Adult	none	-	-	-
GSE17156	GSM429294	viral	Adult	influenza	-	-	-
GSE17156	GSM429295	healthy	Adult	none	-	-	-
GSE17156	GSM429296	viral	Adult	influenza	-	-	-
GSE17156	GSM429297	healthy	Adult	none	-	-	-
GSE17156	GSM429299	healthy	Adult	none	-	-	-
GSE17156	GSM429300	viral	Adult	influenza	-	-	-
GSE17156	GSM429301	healthy	Adult	none	-	-	-
GSE17156	GSM429303	healthy	Adult	none	-	-	-
GSE17156	GSM429304	viral	Adult	influenza	-	-	-
GSE17156	GSM429305	healthy	Adult	none	-	-	-
GSE17156	GSM429306	viral	Adult	influenza	-	-	-
GSE17156	GSM429307	healthy	Adult	none	-	-	-
GSE17156	GSM429309	healthy	Adult	none	-	-	-
GSE17156	GSM429311	healthy	Adult	none	-	-	-
GSE17156	GSM429313	healthy	Adult	none	-	-	-
GSE20346	GSM509706	bacterial	Adult	pneumonia	yes	-	-
GSE20346	GSM509711	bacterial	Adult	pneumonia	yes	-	-
GSE20346	GSM509714	bacterial	Adult	pneumonia	yes	-	-
GSE20346	GSM509719	bacterial	Adult	pneumonia	yes	-	-
GSE20346	GSM509724	bacterial	Adult	pneumonia	yes	-	-
GSE20346	GSM509729	bacterial	Adult	pneumonia	yes	-	-
GSE20346	GSM509732	viral	Adult	influenza	yes	-	-
GSE20346	GSM509736	viral	Adult	influenza	yes	-	-
GSE20346	GSM509741	viral	Adult	influenza	yes	-	-
GSE20346	GSM509746	viral	Adult	influenza	yes	-	-
GSE21802	GSM542941	healthy	Adult	none	-	-	-
GSE21802	GSM542942	healthy	Adult	none	-	-	-
GSE21802	GSM542943	healthy	Adult	none	-	-	-
GSE21802	GSM542944	healthy	Adult	none	-	-	-
GSE21802	GSM542945	viral	Adult	influenza	yes	-	-
GSE21802	GSM542948	viral	Adult	influenza	yes	-	-
GSE21802	GSM542950	viral	Adult	influenza	yes	-	-
GSE21802	GSM542952	viral	Adult	influenza	yes	-	-
GSE21802	GSM542955	viral	Adult	influenza	yes	-	-
GSE21802	GSM542957	viral	Adult	influenza	yes	-	-
GSE21802	GSM542958	viral	Adult	influenza	yes	-	-
GSE21802	GSM542959	viral	Adult	influenza	yes	-	-
GSE21802	GSM542964	viral	Adult	influenza	yes	-	-
GSE21802	GSM542966	viral	Adult	influenza	yes	-	-
GSE21802	GSM542967	viral	Adult	influenza	yes	-	-
GSE21802	GSM542969	viral	Adult	influenza	yes	-	-
GSE21802	GSM542970	viral	Adult	influenza	yes	-	-
GSE21802	GSM542972	viral	Adult	influenza	yes	-	-
GSE21802	GSM542974	viral	Adult	influenza	yes	-	-
GSE21802	GSM542975	viral	Adult	influenza	yes	-	-
GSE21802	GSM542976	viral	Adult	influenza	yes	-	-
GSE21802	GSM542978	viral	Adult	influenza	yes	-	-
GSE21802	GSM542979	viral	Adult	influenza	yes	-	-
GSE22098	GSM549324	SIRS	Adult	Still's disease	-	White	not Hispanic/Latino
GSE22098	GSM549325	SIRS	Adult	Still's disease	-	Asian	not Hispanic/Latino
GSE22098	GSM549326	SIRS	Adult	Still's disease	-	White	not Hispanic/Latino
GSE22098	GSM549327	SIRS	Adult	Still's disease	-	White	not Hispanic/Latino
GSE22098	GSM549328	SIRS	Adult	Still's disease	-	White	not Hispanic/Latino
GSE22098	GSM549329	SIRS	Adult	Still's disease	-	White	not Hispanic/Latino
GSE22098	GSM549331	SIRS	Adult	Still's disease	-	White	not Hispanic/Latino
GSE22098	GSM549333	SIRS	Adult	Still's disease	-	White	not Hispanic/Latino
GSE22098	GSM549335	SIRS	Adult	Still's disease	-	-	Hispanic/Latino
GSE22098	GSM549336	SIRS	Adult	Still's disease	-	White	not Hispanic/Latino
GSE22098	GSM549338	SIRS	Adult	Still's disease	-	White	not Hispanic/Latino
GSE22098	GSM549340	SIRS	Adult	Still's disease	-	Other	not Hispanic/Latino
GSE22098	GSM549342	SIRS	12-18yr	Still's disease	-	White	not Hispanic/Latino
GSE22098	GSM549344	SIRS	Adult	Still's disease	-	White	not Hispanic/Latino
GSE22098	GSM549345	SIRS	Adult	Still's disease	-	White	not Hispanic/Latino
GSE22098	GSM549346	SIRS	Adult	Still's disease	-	White	not Hispanic/Latino
GSE22098	GSM549347	SIRS	Adult	Still's disease	-	White	not Hispanic/Latino
GSE22098	GSM549348	SIRS	Adult	Still's disease	-	Other	not Hispanic/Latino
GSE22098	GSM549349	SIRS	Adult	Still's disease	-	-	Hispanic/Latino
GSE22098	GSM549350	SIRS	Adult	Still's disease	-	White	not Hispanic/Latino
GSE22098	GSM549351	SIRS	Adult	Still's disease	-	-	Hispanic/Latino
GSE22098	GSM549352	SIRS	Adult	Still's disease	-	White	not Hispanic/Latino
GSE22098	GSM549353	SIRS	Adult	Still's disease	-	White	not Hispanic/Latino
GSE22098	GSM549354	SIRS	Adult	Still's disease	-	-	Hispanic/Latino
GSE22098	GSM549355	SIRS	Adult	Still's disease	-	White	not Hispanic/Latino
GSE22098	GSM549356	SIRS	Adult	Still's disease	-	White	not Hispanic/Latino
GSE22098	GSM549357	SIRS	Adult	Still's disease	-	White	not Hispanic/Latino
GSE22098	GSM549358	SIRS	Adult	SLE	-	White	not Hispanic/Latino
GSE22098	GSM549359	SIRS	Adult	SLE	-	White	not Hispanic/Latino
GSE22098	GSM549360	SIRS	Adult	SLE	-	White	not Hispanic/Latino
GSE22098	GSM549361	SIRS	Adult	SLE	-	Asian	not Hispanic/Latino
GSE22098	GSM549362	SIRS	Adult	SLE	-	White	not Hispanic/Latino
GSE22098	GSM549363	SIRS	Adult	SLE	-	Black	not Hispanic/Latino
GSE22098	GSM549364	SIRS	Adult	SLE	-	-	Hispanic/Latino
GSE22098	GSM549365	SIRS	Adult	SLE	-	White	not Hispanic/Latino
GSE22098	GSM549366	SIRS	Adult	SLE	-	White	not Hispanic/Latino
GSE22098	GSM549367	SIRS	Adult	SLE	-	Asian	not Hispanic/Latino
GSE22098	GSM549368	SIRS	Adult	SLE	-	Black	not Hispanic/Latino
GSE22098	GSM549369	SIRS	Adult	SLE	-	Black	not Hispanic/Latino
GSE22098	GSM549370	SIRS	Adult	SLE	-	White	not Hispanic/Latino
GSE22098	GSM549371	SIRS	Adult	SLE	-	-	Hispanic/Latino
GSE22098	GSM549372	SIRS	Adult	SLE	-	White	not Hispanic/Latino
GSE22098	GSM549373	SIRS	Adult	SLE	-	White	not Hispanic/Latino
GSE22098	GSM549374	SIRS	Adult	SLE	-	-	Hispanic/Latino
GSE22098	GSM549375	SIRS	Adult	SLE	-	White	not Hispanic/Latino
GSE22098	GSM549376	SIRS	Adult	SLE	-	White	not Hispanic/Latino
GSE22098	GSM549377	SIRS	Adult	SLE	-	White	not Hispanic/Latino
GSE22098	GSM549378	SIRS	Adult	SLE	-	Black	not Hispanic/Latino
GSE22098	GSM549379	SIRS	Adult	SLE	-	White	not Hispanic/Latino
GSE22098	GSM549380	SIRS	Adult	SLE	-	White	not Hispanic/Latino
GSE22098	GSM549381	SIRS	Adult	SLE	-	Black	not Hispanic/Latino
GSE22098	GSM549382	SIRS	Adult	SLE	-	-	Hispanic/Latino
GSE22098	GSM549383	SIRS	Adult	SLE	-	-	Hispanic/Latino
GSE22098	GSM549384	SIRS	Adult	SLE	-	Black	not Hispanic/Latino
GSE22098	GSM549385	SIRS	Adult	SLE	-	White	not Hispanic/Latino
GSE22098	GSM549386	SIRS	12-18yr	SLE	-	-	Hispanic/Latino
GSE22098	GSM549387	SIRS	12-18yr	SLE	-	-	Hispanic/Latino
GSE22098	GSM549388	SIRS	12-18yr	SLE	-	White	not Hispanic/Latino
GSE22098	GSM549389	SIRS	12-18yr	SLE	-	-	Hispanic/Latino
GSE22098	GSM549390	SIRS	12-18yr	SLE	-	Asian	not Hispanic/Latino
GSE22098	GSM549391	SIRS	12-18yr	SLE	-	White	not Hispanic/Latino
GSE22098	GSM549392	SIRS	12-18yr	SLE	-	-	Hispanic/Latino
GSE22098	GSM549393	SIRS	12-18yr	SLE	-	-	Hispanic/Latino
GSE22098	GSM549394	SIRS	12-18yr	SLE	-	-	Hispanic/Latino
GSE22098	GSM549395	SIRS	12-18yr	SLE	-	Black	not Hispanic/Latino
GSE22098	GSM549396	SIRS	12-18yr	SLE	-	White	not Hispanic/Latino
GSE22098	GSM549397	SIRS	12-18yr	SLE	-	Black	not Hispanic/Latino
GSE22098	GSM549398	SIRS	12-18yr	SLE	-	-	Hispanic/Latino
GSE22098	GSM549399	SIRS	Adult	SLE	-	-	Hispanic/Latino
GSE22098	GSM549400	SIRS	12-18yr	SLE	-	-	Hispanic/Latino
GSE22098	GSM549401	SIRS	12-18yr	SLE	-	-	Hispanic/Latino
GSE22098	GSM549402	SIRS	12-18yr	SLE	-	-	Hispanic/Latino
GSE22098	GSM549403	SIRS	12-18yr	SLE	-	-	Hispanic/Latino
GSE22098	GSM549404	SIRS	12-18yr	SLE	-	-	Hispanic/Latino
GSE22098	GSM549405	SIRS	12-18yr	SLE	-	Black	not Hispanic/Latino
GSE22098	GSM549406	SIRS	12-18yr	SLE	-	Black	not Hispanic/Latino
GSE22098	GSM549407	SIRS	12-18yr	SLE	-	-	Hispanic/Latino
GSE22098	GSM549408	SIRS	12-18yr	SLE	-	-	Hispanic/Latino
GSE22098	GSM549409	SIRS	12-18yr	SLE	-	White	not Hispanic/Latino
GSE22098	GSM549410	SIRS	12-18yr	SLE	-	Black	not Hispanic/Latino
GSE22098	GSM549411	SIRS	12-18yr	SLE	-	-	Hispanic/Latino
GSE22098	GSM549412	SIRS	12-18yr	SLE	-	-	Hispanic/Latino
GSE22098	GSM549413	SIRS	12-18yr	SLE	-	-	Hispanic/Latino
GSE22098	GSM549414	SIRS	12-18yr	SLE	-	Black	not Hispanic/Latino
GSE22098	GSM549415	SIRS	12-18yr	SLE	-	Black	not Hispanic/Latino
GSE22098	GSM549416	SIRS	12-18yr	SLE	-	-	Hispanic/Latino
GSE22098	GSM549417	SIRS	12-18yr	SLE	-	-	Hispanic/Latino
GSE22098	GSM549418	SIRS	12-18yr	SLE	-	White	not Hispanic/Latino
GSE22098	GSM549419	SIRS	Adult	Still's disease	-	White	not Hispanic/Latino
GSE22098	GSM549420	SIRS	Adult	Still's disease	-	White	not Hispanic/Latino
GSE22098	GSM549421	bacterial	2-11yr	Staphylococcus	-	-	Hispanic/Latino
GSE22098	GSM549422	bacterial	2-11yr	Staphylococcus	-	White	not Hispanic/Latino
GSE22098	GSM549423	bacterial	2-11yr	Staphylococcus	-	Black	not Hispanic/Latino
GSE22098	GSM549424	bacterial	2-11yr	Staphylococcus	-	White	not Hispanic/Latino
GSE22098	GSM549425	bacterial	12-18yr	Staphylococcus	-	Black	not Hispanic/Latino
GSE22098	GSM549426	bacterial	2-11yr	Staphylococcus	-	Black	not Hispanic/Latino
GSE22098	GSM549427	bacterial	12-18yr	Staphylococcus	-	White	not Hispanic/Latino
GSE22098	GSM549428	bacterial	2-11yr	Staphylococcus	-	-	Hispanic/Latino
GSE22098	GSM549429	bacterial	2-11yr	Staphylococcus	-	White	not Hispanic/Latino
GSE22098	GSM549430	bacterial	12-18yr	Staphylococcus	-	-	Hispanic/Latino
GSE22098	GSM549431	bacterial	2-11yr	Staphylococcus	-	-	Hispanic/Latino
GSE22098	GSM549432	bacterial	2-11yr	Staphylococcus	-	Black	not Hispanic/Latino
GSE22098	GSM549433	bacterial	3mo-1yr	Staphylococcus	-	-	Hispanic/Latino
GSE22098	GSM549434	bacterial	2-11yr	Staphylococcus	-	Black	not Hispanic/Latino
GSE22098	GSM549435	bacterial	3mo-1yr	Streptococcus	-	Black	not Hispanic/Latino
GSE22098	GSM549436	bacterial	2-11yr	Streptococcus	-	-	Hispanic/Latino
GSE22098	GSM549437	bacterial	2-11yr	Streptococcus	-	Asian	not Hispanic/Latino
GSE22098	GSM549438	bacterial	12-18yr	Streptococcus	-	Black	not Hispanic/Latino
GSE22098	GSM549439	bacterial	2-11yr	Streptococcus	-	-	Hispanic/Latino
GSE22098	GSM549440	bacterial	2-11yr	Streptococcus	-	White	not Hispanic/Latino
GSE22098	GSM549441	bacterial	3mo-1yr	Streptococcus	-	-	Hispanic/Latino
GSE22098	GSM549442	bacterial	2-11yr	Streptococcus	-	-	Hispanic/Latino
GSE22098	GSM549443	bacterial	2-11yr	Streptococcus	-	White	not Hispanic/Latino
GSE22098	GSM549444	bacterial	12-18yr	Streptococcus	-	White	not Hispanic/Latino
GSE22098	GSM549445	bacterial	3mo-1yr	Streptococcus	-	-	Hispanic/Latino
GSE22098	GSM549446	bacterial	3mo-1yr	Streptococcus	-	White	not Hispanic/Latino
GSE22098	GSM549447	bacterial	2-11yr	Staphylococcus	-	White	not Hispanic/Latino
GSE22098	GSM549448	bacterial	2-11yr	Staphylococcus	-	Black	not Hispanic/Latino
GSE22098	GSM549449	bacterial	2-11yr	Staphylococcus	-	-	Hispanic/Latino
GSE22098	GSM549450	bacterial	2-11yr	Staphylococcus	-	Black	not Hispanic/Latino
GSE22098	GSM549451	bacterial	2-11yr	Staphylococcus	-	-	Hispanic/Latino
GSE22098	GSM549452	bacterial	3mo-1yr	Staphylococcus	-	Black	not Hispanic/Latino
GSE22098	GSM549453	bacterial	2-11yr	Staphylococcus	-	-	Hispanic/Latino
GSE22098	GSM549454	bacterial	2-11yr	Staphylococcus	-	Black	not Hispanic/Latino
GSE22098	GSM549455	bacterial	2-11yr	Staphylococcus	-	Black	not Hispanic/Latino
GSE22098	GSM549456	bacterial	3mo-1yr	Staphylococcus	-	Black	not Hispanic/Latino
GSE22098	GSM549457	bacterial	3mo-1yr	Staphylococcus	-	White	not Hispanic/Latino
GSE22098	GSM549458	bacterial	2-11yr	Staphylococcus	-	Black	not Hispanic/Latino
GSE22098	GSM549459	bacterial	2-11yr	Staphylococcus	-	Black	not Hispanic/Latino
GSE22098	GSM549460	bacterial	2-11yr	Staphylococcus	-	-	Hispanic/Latino
GSE22098	GSM549461	bacterial	3mo-1yr	Staphylococcus	-	Black	not Hispanic/Latino
GSE22098	GSM549462	bacterial	2-11yr	Staphylococcus	-	-	Hispanic/Latino
GSE22098	GSM549463	bacterial	2-11yr	Staphylococcus	-	Black	not Hispanic/Latino
GSE22098	GSM549464	bacterial	2-11yr	Staphylococcus	-	Black	not Hispanic/Latino
GSE22098	GSM549465	bacterial	2-11yr	Staphylococcus	-	Black	not Hispanic/Latino
GSE22098	GSM549466	bacterial	12-18yr	Staphylococcus	-	White	not Hispanic/Latino
GSE22098	GSM549467	bacterial	2-11yr	Staphylococcus	-	Black	not Hispanic/Latino
GSE22098	GSM549468	bacterial	3mo-1yr	Staphylococcus	-	-	Hispanic/Latino
GSE22098	GSM549469	bacterial	12-18yr	Staphylococcus	-	White	not Hispanic/Latino
GSE22098	GSM549470	bacterial	2-11yr	Staphylococcus	-	-	Hispanic/Latino
GSE22098	GSM549471	bacterial	12-18yr	Staphylococcus	-	Black	not Hispanic/Latino
GSE22098	GSM549472	bacterial	12-18yr	Staphylococcus	-	White	not Hispanic/Latino
GSE22098	GSM549473	SIRS	Adult	Still's disease	-	White	not Hispanic/Latino
GSE22098	GSM549474	SIRS	Adult	Still's disease	-	Asian	not Hispanic/Latino
GSE22098	GSM549475	SIRS	12-18yr	SLE	-	-	Hispanic/Latino
GSE22098	GSM549476	SIRS	Adult	SLE	-	White	not Hispanic/Latino
GSE22098	GSM549477	SIRS	12-18yr	SLE	-	-	Hispanic/Latino
GSE22098	GSM549478	SIRS	12-18yr	SLE	-	Black	not Hispanic/Latino
GSE22098	GSM549479	SIRS	12-18yr	SLE	-	-	Hispanic/Latino
GSE22098	GSM549480	SIRS	2-11yr	SLE	-	-	Hispanic/Latino
GSE22098	GSM549481	SIRS	Adult	SLE	-	White	not Hispanic/Latino
GSE22098	GSM549482	SIRS	Adult	SLE	-	-	Hispanic/Latino
GSE22098	GSM549483	SIRS	12-18yr	SLE	-	-	Hispanic/Latino
GSE22098	GSM549484	SIRS	Adult	SLE	-	-	Hispanic/Latino
GSE22098	GSM549485	SIRS	12-18yr	SLE	-	-	Hispanic/Latino
GSE22098	GSM549486	SIRS	12-18yr	SLE	-	White	not Hispanic/Latino
GSE22098	GSM549487	SIRS	Adult	SLE	-	-	Hispanic/Latino
GSE22098	GSM549488	SIRS	2-11yr	SLE	-	Black	not Hispanic/Latino
GSE22098	GSM549489	SIRS	12-18yr	SLE	-	Black	not Hispanic/Latino
GSE22098	GSM549490	SIRS	2-11yr	SLE	-	Black	not Hispanic/Latino
GSE22098	GSM549491	SIRS	Adult	SLE	-	-	Hispanic/Latino
GSE22098	GSM549492	SIRS	Adult	SLE	-	Black	not Hispanic/Latino
GSE22098	GSM549493	SIRS	12-18yr	SLE	-	-	Hispanic/Latino
GSE22098	GSM549494	SIRS	12-18yr	SLE	-	-	Hispanic/Latino
GSE22098	GSM549495	SIRS	12-18yr	SLE	-	-	Hispanic/Latino
GSE22098	GSM549496	SIRS	12-18yr	SLE	-	Asian	not Hispanic/Latino
GSE22098	GSM549497	SIRS	Adult	SLE	-	Black	not Hispanic/Latino
GSE22098	GSM549498	SIRS	Adult	SLE	-	Black	not Hispanic/Latino
GSE22098	GSM549499	SIRS	12-18yr	SLE	-	-	Hispanic/Latino
GSE22098	GSM549500	SIRS	12-18yr	SLE	-	-	Hispanic/Latino
GSE22098	GSM549501	SIRS	12-18yr	SLE	-	Asian	not Hispanic/Latino
GSE22098	GSM549502	SIRS	12-18yr	SLE	-	-	Hispanic/Latino
GSE22098	GSM549503	SIRS	Adult	SLE	-	-	Hispanic/Latino
GSE22098	GSM549504	SIRS	2-11yr	SLE	-	Black	not Hispanic/Latino
GSE22098	GSM549505	SIRS	2-11yr	SLE	-	-	Hispanic/Latino
GSE22098	GSM549506	SIRS	2-11yr	SLE	-	-	Hispanic/Latino
GSE22098	GSM549507	SIRS	Adult	SLE	-	Asian	not Hispanic/Latino
GSE22098	GSM549508	SIRS	2-11yr	SLE	-	White	not Hispanic/Latino
GSE22098	GSM549509	SIRS	2-11yr	SLE	-	White	not Hispanic/Latino
GSE22098	GSM549510	SIRS	12-18yr	SLE	-	-	Hispanic/Latino
GSE22098	GSM549511	SIRS	Adult	SLE	-	Black	not Hispanic/Latino
GSE22098	GSM549512	SIRS	2-11yr	SLE	-	-	Hispanic/Latino
GSE22098	GSM549513	SIRS	12-18yr	SLE	-	-	Hispanic/Latino
GSE22098	GSM549514	SIRS	2-11yr	SLE	-	-	Hispanic/Latino
GSE22098	GSM549515	SIRS	12-18yr	SLE	-	White	not Hispanic/Latino
GSE22098	GSM549516	SIRS	2-11yr	SLE	-	White	not Hispanic/Latino
GSE22098	GSM549517	SIRS	12-18yr	SLE	-	-	Hispanic/Latino
GSE22098	GSM549518	SIRS	12-18yr	SLE	-	-	Hispanic/Latino
GSE22098	GSM549519	SIRS	12-18yr	SLE	-	Black	not Hispanic/Latino
GSE22098	GSM549520	SIRS	12-18yr	SLE	-	Black	not Hispanic/Latino
GSE22098	GSM549521	SIRS	12-18yr	SLE	-	Black	not Hispanic/Latino
GSE22098	GSM549522	SIRS	12-18yr	SLE	-	-	Hispanic/Latino
GSE22098	GSM549523	SIRS	12-18yr	SLE	-	-	Hispanic/Latino
GSE22098	GSM550320	Healthy	Adult	-	-	White	not Hispanic/Latino
GSE22098	GSM550321	Healthy	Adult	-	-	White	not Hispanic/Latino
GSE22098	GSM550322	Healthy	Adult	-	-	White	not Hispanic/Latino
GSE22098	GSM550323	Healthy	Adult	-	-	White	not Hispanic/Latino
GSE22098	GSM550324	Healthy	Adult	-	-	White	not Hispanic/Latino
GSE22098	GSM550325	Healthy	Adult	-	-	White	not Hispanic/Latino
GSE22098	GSM550326	Healthy	Adult	-	-	White	not Hispanic/Latino
GSE22098	GSM550327	Healthy	Adult	-	-	White	not Hispanic/Latino
GSE22098	GSM550328	Healthy	Adult	-	-	White	not Hispanic/Latino
GSE22098	GSM550329	Healthy	Adult	-	-	White	not Hispanic/Latino
GSE22098	GSM550330	Healthy	Adult	-	-	White	not Hispanic/Latino
GSE22098	GSM550331	Healthy	Adult	-	-	White	not Hispanic/Latino
GSE22098	GSM550332	Healthy	Adult	-	-	Asian	not Hispanic/Latino
GSE22098	GSM550333	Healthy	Adult	-	-	White	not Hispanic/Latino
GSE22098	GSM550334	Healthy	Adult	-	-	White	not Hispanic/Latino
GSE22098	GSM550335	Healthy	Adult	-	-	White	not Hispanic/Latino
GSE22098	GSM550336	Healthy	Adult	-	-	White	not Hispanic/Latino
GSE22098	GSM550337	Healthy	Adult	-	-	White	not Hispanic/Latino
GSE22098	GSM550338	Healthy	Adult	-	-	White	not Hispanic/Latino
GSE22098	GSM550339	Healthy	Adult	-	-	White	not Hispanic/Latino
GSE22098	GSM550340	Healthy	Adult	-	-	White	not Hispanic/Latino
GSE22098	GSM550341	Healthy	Adult	-	-	White	not Hispanic/Latino
GSE22098	GSM550342	Healthy	Adult	-	-	White	not Hispanic/Latino
GSE22098	GSM550343	Healthy	Adult	-	-	White	not Hispanic/Latino
GSE22098	GSM550344	Healthy	Adult	-	-	White	not Hispanic/Latino
GSE22098	GSM550345	Healthy	Adult	-	-	White	not Hispanic/Latino
GSE22098	GSM550346	Healthy	Adult	-	-	White	not Hispanic/Latino
GSE22098	GSM550347	Healthy	Adult	-	-	White	not Hispanic/Latino
GSE22098	GSM550348	Healthy	Adult	-	-	White	not Hispanic/Latino
GSE22098	GSM550349	Healthy	Adult	-	-	White	not Hispanic/Latino
GSE22098	GSM550350	Healthy	Adult	-	-	White	not Hispanic/Latino
GSE22098	GSM550351	Healthy	Adult	-	-	White	not Hispanic/Latino
GSE22098	GSM550352	Healthy	Adult	-	-	White	not Hispanic/Latino
GSE22098	GSM550353	Healthy	Adult	-	-	-	Hispanic/Latino
GSE22098	GSM550354	Healthy	Adult	-	-	Asian	not Hispanic/Latino
GSE22098	GSM550355	Healthy	Adult	-	-	White	not Hispanic/Latino
GSE22098	GSM550356	Healthy	Adult	-	-	White	not Hispanic/Latino
GSE22098	GSM550357	Healthy	Adult	-	-	White	not Hispanic/Latino
GSE22098	GSM550358	Healthy	12-18yr	-	-	-	Hispanic/Latino
GSE22098	GSM550359	Healthy	12-18yr	-	-	White	not Hispanic/Latino
GSE22098	GSM550360	Healthy	12-18yr	-	-	-	Hispanic/Latino
GSE22098	GSM550361	Healthy	12-18yr	-	-	-	Hispanic/Latino
GSE22098	GSM550362	Healthy	12-18yr	-	-	Black	not Hispanic/Latino
GSE22098	GSM550363	Healthy	12-18yr	-	-	White	not Hispanic/Latino
GSE22098	GSM550364	Healthy	12-18yr	-	-	-	Hispanic/Latino
GSE22098	GSM550365	Healthy	12-18yr	-	-	-	Hispanic/Latino
GSE22098	GSM550366	Healthy	2-11yr	-	-	Black	not Hispanic/Latino
GSE22098	GSM550367	Healthy	2-11yr	-	-	-	Hispanic/Latino
GSE22098	GSM550368	Healthy	2-11yr	-	-	White	not Hispanic/Latino
GSE22098	GSM550369	Healthy	2-11yr	-	-	-	Hispanic/Latino
GSE22098	GSM550370	Healthy	2-11yr	-	-	-	Hispanic/Latino
GSE22098	GSM550371	Healthy	2-11yr	-	-	-	Hispanic/Latino
GSE22098	GSM550372	Healthy	2-11yr	-	-	-	Hispanic/Latino
GSE22098	GSM550373	Healthy	12-18yr	-	-	-	Hispanic/Latino
GSE22098	GSM550374	Healthy	Adult	-	-	-	Hispanic/Latino
GSE22098	GSM550375	Healthy	2-11yr	-	-	-	Hispanic/Latino
GSE22098	GSM550376	Healthy	2-11yr	-	-	-	Hispanic/Latino
GSE22098	GSM550377	Healthy	12-18yr	-	-	-	Hispanic/Latino
GSE22098	GSM550378	Healthy	2-11yr	-	-	White	not Hispanic/Latino
GSE22098	GSM550379	Healthy	2-11yr	-	-	-	Hispanic/Latino
GSE22098	GSM550380	Healthy	12-18yr	-	-	Black	not Hispanic/Latino
GSE22098	GSM550381	Healthy	2-11yr	-	-	Black	not Hispanic/Latino
GSE22098	GSM550382	Healthy	2-11yr	-	-	Black	not Hispanic/Latino
GSE22098	GSM550383	Healthy	2-11yr	-	-	-	not Hispanic/Latino
GSE22098	GSM550384	Healthy	2-11yr	-	-	White	not Hispanic/Latino
GSE22098	GSM550385	Healthy	2-11yr	-	-	Black	not Hispanic/Latino
GSE22098	GSM550386	Healthy	2-11yr	-	-	-	Hispanic/Latino
GSE22098	GSM550387	Healthy	2-11yr	-	-	Black	not Hispanic/Latino
GSE22098	GSM550388	Healthy	2-11yr	-	-	White	not Hispanic/Latino
GSE22098	GSM550389	Healthy	Adult	-	-	Asian	not Hispanic/Latino
GSE22098	GSM550390	Healthy	12-18yr	-	-	-	Hispanic/Latino
GSE22098	GSM550391	Healthy	12-18yr	-	-	-	Hispanic/Latino
GSE22098	GSM550392	Healthy	12-18yr	-	-	-	Hispanic/Latino
GSE22098	GSM550393	Healthy	2-11yr	-	-	-	Hispanic/Latino
GSE22098	GSM550394	Healthy	2-11yr	-	-	Asian	not Hispanic/Latino
GSE22098	GSM550395	Healthy	2-11yr	-	-	Black	not Hispanic/Latino
GSE22098	GSM550396	Healthy	2-11yr	-	-	-	Hispanic/Latino
GSE22098	GSM550397	Healthy	12-18yr	-	-	-	Hispanic/Latino
GSE22098	GSM550398	Healthy	Adult	-	-	White	not Hispanic/Latino
GSE22098	GSM550399	Healthy	12-18yr	-	-	Black	not Hispanic/Latino
GSE22098	GSM550400	Healthy	Adult	-	-	Black	not Hispanic/Latino
GSE25504-1	GSM627008	healthy	<3mo	-	-	-	-
GSE25504-1	GSM627009	healthy	<3mo	-	-	-	-
GSE25504-1	GSM627010	healthy	<3mo	-	-	-	-
GSE25504-1	GSM627011	healthy	<3mo	-	-	-	-
GSE25504-1	GSM627012	healthy	<3mo	-	-	-	-
GSE25504-1	GSM627013	healthy	<3mo	-	-	-	-
GSE25504-1	GSM627014	healthy	<3mo	-	-	-	-
GSE25504-1	GSM627015	healthy	<3mo	-	-	-	-
GSE25504-1	GSM627016	healthy	<3mo	-	-	-	-
GSE25504-1	GSM627017	healthy	<3mo	-	-	-	-
GSE25504-1	GSM627018	healthy	<3mo	-	-	-	-
GSE25504-1	GSM627019	healthy	<3mo	-	-	-	-
GSE25504-1	GSM627020	healthy	<3mo	-	-	-	-
GSE25504-1	GSM627021	healthy	<3mo	-	-	-	-
GSE25504-1	GSM627022	healthy	<3mo	-	-	-	-
GSE25504-1	GSM627023	healthy	<3mo	-	-	-	-
GSE25504-1	GSM627024	healthy	<3mo	-	-	-	-
GSE25504-1	GSM627025	healthy	<3mo	-	-	-	-
GSE25504-1	GSM627026	healthy	<3mo	-	-	-	-
GSE25504-1	GSM627027	healthy	<3mo	-	-	-	-
GSE25504-1	GSM627028	healthy	<3mo	-	-	-	-
GSE25504-1	GSM627029	healthy	<3mo	-	-	-	-
GSE25504-1	GSM627030	healthy	<3mo	-	-	-	-
GSE25504-1	GSM627031	healthy	<3mo	-	-	-	-
GSE25504-1	GSM627032	healthy	<3mo	-	-	-	-
GSE25504-1	GSM627033	healthy	<3mo	-	-	-	-
GSE25504-1	GSM627034	healthy	<3mo	-	-	-	-
GSE25504-1	GSM627035	healthy	<3mo	-	-	-	-
GSE25504-1	GSM627036	healthy	<3mo	-	-	-	-
GSE25504-1	GSM627037	healthy	<3mo	-	-	-	-
GSE25504-1	GSM627038	healthy	<3mo	-	-	-	-
GSE25504-1	GSM627039	healthy	<3mo	-	-	-	-
GSE25504-1	GSM627040	healthy	<3mo	-	-	-	-
GSE25504-1	GSM627041	healthy	<3mo	-	-	-	-
GSE25504-1	GSM627042	healthy	<3mo	-	-	-	-
GSE25504-1	GSM627043	bacterial	<3mo	Coagulase negative staphylococcus	-	-	-
GSE25504-1	GSM627045	viral	<3mo	negative	-	-	-
GSE25504-1	GSM627046	bacterial	<3mo	positive (enterobacter cloacae)	-	-	-
GSE25504-1	GSM627047	bacterial	<3mo	Positive (E faecium)	-	-	-
GSE25504-1	GSM627048	bacterial	<3mo	Positive (coag neg staph)	-	-	-
GSE25504-1	GSM627049	bacterial	<3mo	positive (coag neg staph)	-	-	-
GSE25504-1	GSM627050	bacterial	<3mo	Positive (Group B Strep)	-	-	-
GSE25504-1	GSM627051	bacterial	<3mo	Positive (pseudomonas aeuruginosa and coag neg staph)	-	-	-
GSE25504-1	GSM627052	bacterial	<3mo	Coagulase negative staphylococcus	-	-	-
GSE25504-1	GSM627053	bacterial	<3mo	Positive(group B strep)	-	-	-
GSE25504-1	GSM627054	bacterial	<3mo	Positive(coag neg staph)	-	-	-
GSE25504-1	GSM627055	bacterial	<3mo	aspirate of abscess grew coag neg staph	-	-	-
GSE25504-1	GSM627056	bacterial	<3mo	Coagulase negative staphylococcus	-	-	-
GSE25504-1	GSM627057	bacterial	<3mo	Postive (coag neg staph)	-	-	-
GSE25504-1	GSM627058	bacterial	<3mo	Positive (E faecalis)	-	-	-
GSE25504-1	GSM627059	bacterial	<3mo	Coagulase negative staphylococcus	-	-	-
GSE25504-1	GSM627060	bacterial	<3mo	Positive (coag neg staph)	-	-	-
GSE25504-1	GSM627061	bacterial	<3mo	Enterococcus faecalis	-	-	-
GSE25504-1	GSM627062	bacterial	<3mo	1cfu Klebsiells in CSF	-	-	-
GSE25504-1	GSM627063	bacterial	<3mo	positive(coag neg staph)	-	-	-
GSE25504-1	GSM627064	bacterial	<3mo	Coagulase negative staphylococcus	-	-	-
GSE25504-1	GSM627065	bacterial	<3mo	positive(enterococcus)	-	-	-
GSE25504-1	GSM627066	bacterial	<3mo	positive(coag neg staph)	-	-	-
GSE25504-1	GSM627067	bacterial	<3mo	positive(kelbsiella oxytoca)	-	-	-
GSE25504-1	GSM627068	bacterial	<3mo	positive(E coli)	-	-	-
GSE25504-1	GSM627069	bacterial	<3mo	positive(coag neg staph)	-	-	-
GSE25504-1	GSM627070	bacterial	<3mo	Coagulase negative staphylococcus	-	-	-
GSE25504-2	GSM1404213	healthy	<3mo	-	-	-	-
GSE25504-2	GSM1404214	healthy	<3mo	-	-	-	-
GSE25504-2	GSM1404215	healthy	<3mo	-	-	-	-
GSE25504-2	GSM1404216	healthy	<3mo	-	-	-	-
GSE25504-2	GSM1404217	healthy	<3mo	-	-	-	-
GSE25504-2	GSM1404218	healthy	<3mo	-	-	-	-
GSE25504-2	GSM1404219	bacterial	<3mo	Enterococcus	-	-	-
GSE25504-2	GSM1404220	bacterial	<3mo	Enterococcus & Staph. warneri	-	-	-
GSE25504-2	GSM1404221	bacterial	<3mo	Pseudomonas aeruginosa & Coagulase -ve Staph. aureus	-	-	-
GSE25504-2	GSM1404222	bacterial	<3mo	Group B Strep.	-	-	-
GSE25504-2	GSM1404223	bacterial	<3mo	Staph. epidermidis	-	-	-
GSE25504-2	GSM1404224	bacterial	<3mo	Coagulase -ve Staph. aureus	-	-	-
GSE25504-2	GSM1404225	bacterial	<3mo	E. coli	-	-	-
GSE25504-2	GSM1404226	bacterial	<3mo	Serratia marcescens	-	-	-
GSE25504-2	GSM1404227	bacterial	<3mo	Serratia marcescens	-	-	-
GSE25504-2	GSM1404230	viral	<3mo	Rhinovirus PCR +ve	-	-	-
GSE25504-2	GSM1404231	viral	<3mo	CMV	-	-	-
GSE25504-2	GSM1404232	viral	<3mo	Rhinovirus PCR +ve	-	-	-
GSE27131	GSM670449	viral	Adult	influenza	yes	-	-
GSE27131	GSM670451	viral	Adult	influenza	yes	-	-
GSE27131	GSM670453	viral	Adult	influenza	yes	-	-
GSE27131	GSM670455	viral	Adult	influenza	yes	-	-
GSE27131	GSM670457	viral	Adult	influenza	yes	-	-
GSE27131	GSM670459	viral	Adult	influenza	yes	-	-
GSE27131	GSM670461	viral	Adult	influenza	yes	-	-
GSE27131	GSM670463	healthy	Adult	none	-	-	-
GSE27131	GSM670464	healthy	Adult	none	-	-	-
GSE27131	GSM670465	healthy	Adult	none	-	-	-
GSE27131	GSM670466	healthy	Adult	none	-	-	-
GSE27131	GSM670467	healthy	Adult	none	-	-	-
GSE27131	GSM670468	healthy	Adult	none	-	-	-
GSE27131	GSM670469	healthy	Adult	none	-	-	-
GSE28750	GSM712478	bacterial	Adult	-	yes	-	-
GSE28750	GSM712479	bacterial	Adult	-	yes	-	-
GSE28750	GSM712480	bacterial	Adult	-	yes	-	-
GSE28750	GSM712481	bacterial	Adult	-	yes	-	-
GSE28750	GSM712482	bacterial	Adult	-	yes	-	-
GSE28750	GSM712483	bacterial	Adult	-	yes	-	-
GSE28750	GSM712484	bacterial	Adult	-	yes	-	-
GSE28750	GSM712485	bacterial	Adult	-	yes	-	-
GSE28750	GSM712486	bacterial	Adult	-	yes	-	-
GSE28750	GSM712487	bacterial	Adult	-	yes	-	-
GSE28750	GSM712488	healthy	Adult	-	-	-	-
GSE28750	GSM712489	healthy	Adult	-	-	-	-
GSE28750	GSM712490	healthy	Adult	-	-	-	-
GSE28750	GSM712491	healthy	Adult	-	-	-	-
GSE28750	GSM712492	healthy	Adult	-	-	-	-
GSE28750	GSM712493	healthy	Adult	-	-	-	-
GSE28750	GSM712494	healthy	Adult	-	-	-	-
GSE28750	GSM712495	healthy	Adult	-	-	-	-
GSE28750	GSM712496	healthy	Adult	-	-	-	-
GSE28750	GSM712497	healthy	Adult	-	-	-	-
GSE28750	GSM712498	healthy	Adult	-	-	-	-
GSE28750	GSM712499	healthy	Adult	-	-	-	-
GSE28750	GSM712500	healthy	Adult	-	-	-	-
GSE28750	GSM712501	healthy	Adult	-	-	-	-
GSE28750	GSM712502	healthy	Adult	-	-	-	-
GSE28750	GSM712503	healthy	Adult	-	-	-	-
GSE28750	GSM712504	healthy	Adult	-	-	-	-
GSE28750	GSM712505	healthy	Adult	-	-	-	-
GSE28750	GSM712506	healthy	Adult	-	-	-	-
GSE28750	GSM712507	healthy	Adult	-	-	-	-
GSE28750	GSM712508	sirs	Adult	-	-	-	-
GSE28750	GSM712509	sirs	Adult	-	-	-	-
GSE28750	GSM712510	sirs	Adult	-	-	-	-
GSE28750	GSM712511	sirs	Adult	-	-	-	-
GSE28750	GSM712512	sirs	Adult	-	-	-	-
GSE28750	GSM712513	sirs	Adult	-	-	-	-
GSE28750	GSM712514	sirs	Adult	-	-	-	-
GSE28750	GSM712515	sirs	Adult	-	-	-	-
GSE28750	GSM712516	sirs	Adult	-	-	-	-
GSE28750	GSM712517	sirs	Adult	-	-	-	-
GSE28750	GSM712518	sirs	Adult	-	-	-	-
GSE29161	GSM721702	bacterial	Adult	endocarditis	-	-	-
GSE29161	GSM721705	bacterial	Adult	endocarditis	-	-	-
GSE29161	GSM721706	bacterial	Adult	endocarditis	-	-	-
GSE29161	GSM721708	bacterial	Adult	endocarditis	-	-	-
GSE29161	GSM721710	bacterial	Adult	endocarditis	-	-	-
GSE29161	GSM721712	healthy	Adult	none	-	-	-
GSE29161	GSM721713	healthy	Adult	none	-	-	-
GSE29161	GSM721714	healthy	Adult	none	-	-	-
GSE29161	GSM721715	healthy	Adult	none	-	-	-
GSE29161	GSM721716	healthy	Adult	none	-	-	-
GSE29366	GSM725930	healthy	3mo-1yr	none	-	Black	not Hispanic/Latino
GSE29366	GSM725931	healthy	3mo-1yr	none	-	-	Hispanic/Latino
GSE29366	GSM725932	healthy	3mo-1yr	none	-	-	Hispanic/Latino
GSE29366	GSM725933	healthy	3mo-1yr	none	-	Black	not Hispanic/Latino
GSE29366	GSM725934	healthy	3mo-1yr	none	-	White	not Hispanic/Latino
GSE29366	GSM725935	healthy	3mo-1yr	none	-	-	Hispanic/Latino
GSE29366	GSM725936	healthy	<3mo	none	-	-	Hispanic/Latino
GSE29366	GSM725937	healthy	3mo-1yr	none	-	-	Hispanic/Latino
GSE29366	GSM725938	healthy	3mo-1yr	none	-	Black	not Hispanic/Latino
GSE29366	GSM725939	healthy	3mo-1yr	none	-	-	Hispanic/Latino
GSE29366	GSM725940	healthy	3mo-1yr	none	-	-	Hispanic/Latino
GSE29366	GSM725941	healthy	3mo-1yr	none	-	-	Hispanic/Latino
GSE29366	GSM725943	viral	3mo-1yr	influenza	-	White	not Hispanic/Latino
GSE29366	GSM725944	viral	2-11yr	influenza	-	-	Hispanic/Latino
GSE29366	GSM725945	viral	3mo-1yr	influenza	-	-	Hispanic/Latino
GSE29366	GSM725946	viral	3mo-1yr	influenza	-	-	Hispanic/Latino
GSE29366	GSM725947	viral	3mo-1yr	influenza	-	Black	not Hispanic/Latino
GSE29366	GSM725948	viral	2-11yr	influenza	-	White	not Hispanic/Latino
GSE29366	GSM725949	viral	2-11yr	influenza	-	-	not Hispanic/Latino
GSE29366	GSM725950	viral	3mo-1yr	influenza	-	Black	not Hispanic/Latino
GSE29366	GSM725951	viral	3mo-1yr	influenza	-	-	Hispanic/Latino
GSE29366	GSM725952	viral	<3mo	influenza	-	-	Hispanic/Latino
GSE29366	GSM725953	viral	<3mo	influenza	-	-	Hispanic/Latino
GSE29366	GSM725954	viral	3mo-1yr	influenza	-	-	Hispanic/Latino
GSE29366	GSM725955	viral	3mo-1yr	influenza	-	White	not Hispanic/Latino
GSE29366	GSM725956	viral	3mo-1yr	influenza	-	Black	not Hispanic/Latino
GSE29366	GSM725957	viral	3mo-1yr	influenza	-	-	Hispanic/Latino
GSE29366	GSM725958	viral	<3mo	influenza	-	-	not Hispanic/Latino
GSE29366	GSM725959	viral	3mo-1yr	influenza	-	-	Hispanic/Latino
GSE29366	GSM725960	viral	<3mo	influenza	-	Black	not Hispanic/Latino
GSE29366	GSM725961	viral	3mo-1yr	influenza	-	White	not Hispanic/Latino
GSE30119	GSM745660	healthy	2-11yr	none	-	-	Hispanic/Latino
GSE30119	GSM745661	healthy	2-11yr	none	-	-	Hispanic/Latino
GSE30119	GSM745662	healthy	2-11yr	none	-	-	Hispanic/Latino
GSE30119	GSM745663	healthy	12-18yr	none	-	-	Hispanic/Latino
GSE30119	GSM745664	healthy	Adult	none	-	-	Hispanic/Latino
GSE30119	GSM745665	healthy	12-18yr	none	-	Black	not Hispanic/Latino
GSE30119	GSM745666	healthy	2-11yr	none	-	-	Hispanic/Latino
GSE30119	GSM745667	healthy	2-11yr	none	-	-	Hispanic/Latino
GSE30119	GSM745668	healthy	2-11yr	none	-	White	not Hispanic/Latino
GSE30119	GSM745669	healthy	2-11yr	none	-	-	not Hispanic/Latino
GSE30119	GSM745670	healthy	2-11yr	none	-	White	not Hispanic/Latino
GSE30119	GSM745671	healthy	2-11yr	none	-	White	not Hispanic/Latino
GSE30119	GSM745672	healthy	2-11yr	none	-	Black	not Hispanic/Latino
GSE30119	GSM745673	healthy	2-11yr	none	-	-	Hispanic/Latino
GSE30119	GSM745674	healthy	2-11yr	none	-	-	Hispanic/Latino
GSE30119	GSM745675	healthy	2-11yr	none	-	-	Hispanic/Latino
GSE30119	GSM745676	healthy	2-11yr	none	-	Black	not Hispanic/Latino
GSE30119	GSM745677	healthy	2-11yr	none	-	Black	not Hispanic/Latino
GSE30119	GSM745678	healthy	2-11yr	none	-	Black	not Hispanic/Latino
GSE30119	GSM745679	healthy	2-11yr	none	-	White	not Hispanic/Latino
GSE30119	GSM745680	healthy	2-11yr	none	-	Black	not Hispanic/Latino
GSE30119	GSM745681	healthy	2-11yr	none	-	-	Hispanic/Latino
GSE30119	GSM745684	bacterial	2-11yr	Staphylococcus aureus	no	Black	not Hispanic/Latino
GSE30119	GSM745697	bacterial	2-11yr	Staphylococcus aureus	no	-	Hispanic/Latino
GSE30119	GSM745699	bacterial	2-11yr	Staphylococcus aureus	no	Black	not Hispanic/Latino
GSE30119	GSM745703	bacterial	<3mo	Staphylococcus aureus	yes	Black	not Hispanic/Latino
GSE30119	GSM745704	bacterial	3mo-1yr	Staphylococcus aureus	no	White	not Hispanic/Latino
GSE30119	GSM745707	bacterial	2-11yr	Staphylococcus aureus	no	White	not Hispanic/Latino
GSE30119	GSM745710	bacterial	2-11yr	Staphylococcus aureus	no	Black	not Hispanic/Latino
GSE30119	GSM745711	bacterial	3mo-1yr	Staphylococcus aureus	no	-	Hispanic/Latino
GSE30119	GSM745718	bacterial	2-11yr	Staphylococcus aureus	no	Black	not Hispanic/Latino
GSE30119	GSM745719	bacterial	12-18yr	Staphylococcus aureus	no	White	not Hispanic/Latino
GSE30119	GSM745720	bacterial	2-11yr	Staphylococcus aureus	no	-	Hispanic/Latino
GSE30119	GSM745722	healthy	3mo-1yr	none	-	White	not Hispanic/Latino
GSE30119	GSM745723	healthy	2-11yr	none	-	-	Hispanic/Latino
GSE30119	GSM745724	healthy	2-11yr	none	-	-	Hispanic/Latino
GSE30119	GSM745725	healthy	2-11yr	none	-	-	Hispanic/Latino
GSE30119	GSM745726	healthy	<3mo	none	-	-	Hispanic/Latino
GSE30119	GSM745727	healthy	3mo-1yr	none	-	White	not Hispanic/Latino
GSE30119	GSM745728	healthy	3mo-1yr	none	-	-	Hispanic/Latino
GSE30119	GSM745729	healthy	3mo-1yr	none	-	-	not Hispanic/Latino
GSE30119	GSM745730	healthy	3mo-1yr	none	-	Black	not Hispanic/Latino
GSE30119	GSM745731	healthy	2-11yr	none	-	-	Hispanic/Latino
GSE30119	GSM745732	healthy	2-11yr	none	-	-	Hispanic/Latino
GSE30119	GSM745733	healthy	2-11yr	none	-	-	Hispanic/Latino
GSE30119	GSM745734	healthy	2-11yr	none	-	-	Hispanic/Latino
GSE30119	GSM745735	healthy	12-18yr	none	-	-	Hispanic/Latino
GSE30119	GSM745736	healthy	2-11yr	none	-	-	Hispanic/Latino
GSE30119	GSM745737	healthy	2-11yr	none	-	-	Hispanic/Latino
GSE30119	GSM745738	healthy	3mo-1yr	none	-	-	Hispanic/Latino
GSE30119	GSM745739	healthy	2-11yr	none	-	-	not Hispanic/Latino
GSE30119	GSM745740	healthy	2-11yr	none	-	White	not Hispanic/Latino
GSE30119	GSM745741	healthy	2-11yr	none	-	White	not Hispanic/Latino
GSE30119	GSM745742	healthy	2-11yr	none	-	White	not Hispanic/Latino
GSE30119	GSM745743	healthy	2-11yr	none	-	White	not Hispanic/Latino
GSE30119	GSM745745	bacterial	3mo-1yr	Staphylococcus aureus	no	Black	not Hispanic/Latino
GSE30119	GSM745746	bacterial	3mo-1yr	Staphylococcus aureus	yes	-	Hispanic/Latino
GSE30119	GSM745748	bacterial	2-11yr	Staphylococcus aureus	no	White	not Hispanic/Latino
GSE30119	GSM745752	bacterial	12-18yr	Staphylococcus aureus	no	-	Hispanic/Latino
GSE30119	GSM745756	bacterial	2-11yr	Staphylococcus aureus	no	-	not Hispanic/Latino
GSE30119	GSM745764	bacterial	2-11yr	Staphylococcus aureus	no	-	Hispanic/Latino
GSE30119	GSM745767	bacterial	12-18yr	Staphylococcus aureus	no	-	Hispanic/Latino
GSE30119	GSM745770	bacterial	12-18yr	Staphylococcus aureus	no	-	not Hispanic/Latino
GSE30119	GSM745772	bacterial	2-11yr	Staphylococcus aureus	yes	Black	not Hispanic/Latino
GSE30119	GSM745775	bacterial	2-11yr	Staphylococcus aureus	no	Black	not Hispanic/Latino
GSE30119	GSM745778	bacterial	3mo-1yr	Staphylococcus aureus	no	-	not Hispanic/Latino
GSE30119	GSM745781	bacterial	2-11yr	Staphylococcus aureus	no	-	not Hispanic/Latino
GSE30119	GSM745784	bacterial	2-11yr	Staphylococcus aureus	no	White	not Hispanic/Latino
GSE30119	GSM745785	bacterial	3mo-1yr	Staphylococcus aureus	no	Black	not Hispanic/Latino
GSE30119	GSM745787	bacterial	2-11yr	Staphylococcus aureus	no	-	Hispanic/Latino
GSE30119	GSM745788	bacterial	2-11yr	Staphylococcus aureus	no	Black	not Hispanic/Latino
GSE30119	GSM745789	bacterial	2-11yr	Staphylococcus aureus	no	-	Hispanic/Latino
GSE30119	GSM745791	bacterial	12-18yr	Staphylococcus aureus	no	-	Hispanic/Latino
GSE30119	GSM745793	bacterial	2-11yr	Staphylococcus aureus	yes	-	Hispanic/Latino
GSE30119	GSM745794	bacterial	3mo-1yr	Staphylococcus aureus	no	-	Hispanic/Latino
GSE30119	GSM745795	bacterial	2-11yr	Staphylococcus aureus	no	Black	not Hispanic/Latino
GSE30119	GSM745796	bacterial	2-11yr	Staphylococcus aureus	no	White	not Hispanic/Latino
GSE30119	GSM745799	bacterial	12-18yr	Staphylococcus aureus	no	Black	not Hispanic/Latino
GSE33341	GSM824707	bacterial	Adult	Escherichia coli	-	Black	-
GSE33341	GSM824708	bacterial	Adult	Escherichia coli	-	White	-
GSE33341	GSM824709	bacterial	Adult	Escherichia coli	-	Black	-
GSE33341	GSM824710	bacterial	Adult	Escherichia coli	-	White	-
GSE33341	GSM824711	bacterial	Adult	Escherichia coli	-	Black	-
GSE33341	GSM824712	bacterial	Adult	Escherichia coli	-	White	-
GSE33341	GSM824713	bacterial	Adult	Escherichia coli	-	Black	-
GSE33341	GSM824714	bacterial	Adult	Escherichia coli	-	White	-
GSE33341	GSM824715	bacterial	Adult	Escherichia coli	-	Black	-
GSE33341	GSM824716	bacterial	Adult	Escherichia coli	-	Black	-
GSE33341	GSM824717	bacterial	Adult	Escherichia coli	-	White	-
GSE33341	GSM824718	bacterial	Adult	Escherichia coli	-	White	-
GSE33341	GSM824719	bacterial	Adult	Escherichia coli	-	Black	-
GSE33341	GSM824720	bacterial	Adult	Escherichia coli	-	Black	-
GSE33341	GSM824721	bacterial	Adult	Staphylococcus aureus	-	White	-
GSE33341	GSM824722	bacterial	Adult	Staphylococcus aureus	-	White	-
GSE33341	GSM824723	bacterial	Adult	Staphylococcus aureus	-	Black	-
GSE33341	GSM824724	bacterial	Adult	Staphylococcus aureus	-	White	-
GSE33341	GSM824725	bacterial	Adult	Staphylococcus aureus	-	White	-
GSE33341	GSM824726	bacterial	Adult	Staphylococcus aureus	-	Black	-
GSE33341	GSM824727	bacterial	Adult	Staphylococcus aureus	-	Black	-
GSE33341	GSM824728	bacterial	Adult	Staphylococcus aureus	-	Black	-
GSE33341	GSM824729	bacterial	Adult	Staphylococcus aureus	-	Black	-
GSE33341	GSM824730	bacterial	Adult	Staphylococcus aureus	-	Black	-
GSE33341	GSM824731	bacterial	Adult	Staphylococcus aureus	-	White	-
GSE33341	GSM824732	bacterial	Adult	Staphylococcus aureus	-	White	-
GSE33341	GSM824733	bacterial	Adult	Staphylococcus aureus	-	Black	-
GSE33341	GSM824734	bacterial	Adult	Staphylococcus aureus	-	Black	-
GSE33341	GSM824735	bacterial	Adult	Staphylococcus aureus	-	Black	-
GSE33341	GSM824736	bacterial	Adult	Staphylococcus aureus	-	Black	-
GSE33341	GSM824737	bacterial	Adult	Staphylococcus aureus	-	White	-
GSE33341	GSM824738	bacterial	Adult	Staphylococcus aureus	-	-	-
GSE33341	GSM824739	bacterial	Adult	Staphylococcus aureus	-	Black	-
GSE33341	GSM824740	bacterial	Adult	Staphylococcus aureus	-	White	-
GSE33341	GSM824741	bacterial	Adult	Staphylococcus aureus	-	Black	-
GSE33341	GSM824742	bacterial	Adult	Staphylococcus aureus	-	Black	-
GSE33341	GSM824743	bacterial	Adult	Staphylococcus aureus	-	Black	-
GSE33341	GSM824744	bacterial	Adult	Staphylococcus aureus	-	Black	-
GSE33341	GSM824745	bacterial	Adult	Staphylococcus aureus	-	White	-
GSE33341	GSM824746	bacterial	Adult	Staphylococcus aureus	-	Black	-
GSE33341	GSM824747	healthy	Adult	none	-	Black	-
GSE33341	GSM824748	healthy	Adult	none	-	White	-
GSE33341	GSM824749	healthy	Adult	none	-	White	-
GSE33341	GSM824750	healthy	Adult	none	-	White	-
GSE33341	GSM824751	healthy	Adult	none	-	Asian	-
GSE33341	GSM824752	healthy	Adult	none	-	Black	-
GSE33341	GSM824753	healthy	Adult	none	-	White	-
GSE33341	GSM824754	healthy	Adult	none	-	Asian	-
GSE33341	GSM824755	healthy	Adult	none	-	Asian	-
GSE33341	GSM824756	healthy	Adult	none	-	White	-
GSE33341	GSM824757	healthy	Adult	none	-	White	-
GSE33341	GSM824758	healthy	Adult	none	-	White	-
GSE33341	GSM824759	healthy	Adult	none	-	White	-
GSE33341	GSM824760	healthy	Adult	none	-	White	-
GSE33341	GSM824761	healthy	Adult	none	-	White	-
GSE33341	GSM824762	healthy	Adult	none	-	White	-
GSE33341	GSM824763	healthy	Adult	none	-	Asian	-
GSE33341	GSM824764	healthy	Adult	none	-	Black	-
GSE33341	GSM824765	healthy	Adult	none	-	White	-
GSE33341	GSM824766	healthy	Adult	none	-	White	-
GSE33341	GSM824767	healthy	Adult	none	-	White	-
GSE33341	GSM824768	healthy	Adult	none	-	Asian	-
GSE33341	GSM824769	healthy	Adult	none	-	Black	-
GSE33341	GSM824770	healthy	Adult	none	-	White	-
GSE33341	GSM824771	healthy	Adult	none	-	White	-
GSE33341	GSM824772	healthy	Adult	none	-	Black	-
GSE33341	GSM824773	healthy	Adult	none	-	Black	-
GSE33341	GSM824774	healthy	Adult	none	-	White	-
GSE33341	GSM824775	healthy	Adult	none	-	White	-
GSE33341	GSM824776	healthy	Adult	none	-	White	-
GSE33341	GSM824777	healthy	Adult	none	-	White	-
GSE33341	GSM824778	healthy	Adult	none	-	White	-
GSE33341	GSM824779	healthy	Adult	none	-	-	-
GSE33341	GSM824780	healthy	Adult	none	-	White	-
GSE33341	GSM824781	healthy	Adult	none	-	Black	-
GSE33341	GSM824782	healthy	Adult	none	-	White	-
GSE33341	GSM824783	healthy	Adult	none	-	White	-
GSE33341	GSM824784	healthy	Adult	none	-	White	-
GSE33341	GSM824785	healthy	Adult	none	-	Asian	-
GSE33341	GSM824786	healthy	Adult	none	-	Black	-
GSE33341	GSM824787	healthy	Adult	none	-	-	-
GSE33341	GSM824788	healthy	Adult	none	-	Black	-
GSE33341	GSM824790	healthy	Adult	none	-	White	-
GSE33341	GSM932374	bacterial	Adult	Staphylococcus aureus and Streptococcus pneumoniae	-	Black	-
GSE33341	GSM932375	bacterial	Adult	Staphylococcus aureus	-	Black	-
GSE33341	GSM932376	bacterial	Adult	Staphylococcus aureus	-	Black	-
GSE33341	GSM932377	bacterial	Adult	Staphylococcus aureus	-	White	-
GSE33341	GSM932378	bacterial	Adult	Staphylococcus aureus	-	Black	-
GSE33341	GSM932379	bacterial	Adult	Staphylococcus aureus	-	White	-
GSE33341	GSM932380	bacterial	Adult	Escherichia coli	-	White	-
GSE33341	GSM932381	bacterial	Adult	Escherichia coli	-	White	-
GSE33341	GSM932382	bacterial	Adult	Escherichia coli	-	White	-
GSE33341	GSM932383	bacterial	Adult	Escherichia coli	-	Black	-
GSE33341	GSM932384	bacterial	Adult	Escherichia coli	-	White	-
GSE34205	GSM844133	viral	3mo-1yr	RSV	-	-	-
GSE34205	GSM844134	viral	<3mo	RSV	-	-	-
GSE34205	GSM844135	viral	3mo-1yr	RSV	-	-	-
GSE34205	GSM844136	healthy	2-11yr	none	-	-	-
GSE34205	GSM844137	healthy	3mo-1yr	none	-	-	-
GSE34205	GSM844138	healthy	3mo-1yr	none	-	-	-
GSE34205	GSM844139	healthy	3mo-1yr	none	-	-	-
GSE34205	GSM844140	healthy	3mo-1yr	none	-	-	-
GSE34205	GSM844141	healthy	3mo-1yr	none	-	-	-
GSE34205	GSM844142	healthy	3mo-1yr	none	-	-	-
GSE34205	GSM844143	healthy	3mo-1yr	none	-	-	-
GSE34205	GSM844144	healthy	2-11yr	none	-	-	-
GSE34205	GSM844145	viral	3mo-1yr	RSV	-	-	-
GSE34205	GSM844146	viral	<3mo	RSV	-	-	-
GSE34205	GSM844147	viral	3mo-1yr	influenza	-	-	-
GSE34205	GSM844148	viral	<3mo	influenza	-	-	-
GSE34205	GSM844149	viral	2-11yr	influenza	-	-	-
GSE34205	GSM844150	viral	3mo-1yr	influenza	-	-	-
GSE34205	GSM844151	viral	3mo-1yr	influenza	-	-	-
GSE34205	GSM844152	viral	2-11yr	influenza	-	-	-
GSE34205	GSM844153	viral	<3mo	influenza	-	-	-
GSE34205	GSM844154	viral	3mo-1yr	influenza	-	-	-
GSE34205	GSM844155	viral	<3mo	influenza	-	-	-
GSE34205	GSM844156	viral	3mo-1yr	influenza	-	-	-
GSE34205	GSM844157	viral	3mo-1yr	RSV	-	-	-
GSE34205	GSM844158	viral	3mo-1yr	RSV	-	-	-
GSE34205	GSM844159	viral	<3mo	RSV	-	-	-
GSE34205	GSM844160	viral	3mo-1yr	influenza	-	-	-
GSE34205	GSM844161	viral	3mo-1yr	influenza	-	-	-
GSE34205	GSM844162	viral	<3mo	RSV	-	-	-
GSE34205	GSM844163	viral	<3mo	RSV	-	-	-
GSE34205	GSM844164	viral	<3mo	RSV	-	-	-
GSE34205	GSM844165	viral	3mo-1yr	RSV	-	-	-
GSE34205	GSM844166	viral	2-11yr	RSV	-	-	-
GSE34205	GSM844167	viral	3mo-1yr	RSV	-	-	-
GSE34205	GSM844168	viral	3mo-1yr	RSV	-	-	-
GSE34205	GSM844169	viral	<3mo	RSV	-	-	-
GSE34205	GSM844170	healthy	3mo-1yr	none	-	-	-
GSE34205	GSM844171	healthy	3mo-1yr	none	-	-	-
GSE34205	GSM844172	viral	3mo-1yr	RSV	-	-	-
GSE34205	GSM844173	viral	3mo-1yr	RSV	-	-	-
GSE34205	GSM844174	viral	<3mo	RSV	-	-	-
GSE34205	GSM844175	viral	<3mo	RSV	-	-	-
GSE34205	GSM844176	viral	<3mo	RSV	-	-	-
GSE34205	GSM844177	viral	<3mo	RSV	-	-	-
GSE34205	GSM844178	viral	<3mo	RSV	-	-	-
GSE34205	GSM844179	viral	3mo-1yr	influenza	-	-	-
GSE34205	GSM844180	viral	<3mo	RSV	-	-	-
GSE34205	GSM844181	viral	3mo-1yr	RSV	-	-	-
GSE34205	GSM844182	viral	3mo-1yr	RSV	-	-	-
GSE34205	GSM844183	viral	<3mo	RSV	-	-	-
GSE34205	GSM844184	viral	<3mo	RSV	-	-	-
GSE34205	GSM844185	viral	<3mo	RSV	-	-	-
GSE34205	GSM844186	viral	<3mo	influenza	-	-	-
GSE34205	GSM844187	viral	<3mo	RSV	-	-	-
GSE34205	GSM844188	viral	<3mo	RSV	-	-	-
GSE34205	GSM844189	viral	<3mo	RSV	-	-	-
GSE34205	GSM844190	viral	<3mo	RSV	-	-	-
GSE34205	GSM844191	viral	<3mo	influenza	-	-	-
GSE34205	GSM844192	viral	<3mo	RSV	-	-	-
GSE34205	GSM844193	viral	<3mo	RSV	-	-	-
GSE34205	GSM844194	healthy	3mo-1yr	none	-	-	-
GSE34205	GSM844195	healthy	3mo-1yr	none	-	-	-
GSE34205	GSM844196	healthy	2-11yr	none	-	-	-
GSE34205	GSM844197	healthy	2-11yr	none	-	-	-
GSE34205	GSM844198	healthy	3mo-1yr	none	-	-	-
GSE34205	GSM844199	healthy	3mo-1yr	none	-	-	-
GSE34205	GSM844200	healthy	3mo-1yr	none	-	-	-
GSE34205	GSM844201	healthy	3mo-1yr	none	-	-	-
GSE34205	GSM844202	viral	3mo-1yr	RSV	-	-	-
GSE34205	GSM844203	healthy	<3mo	none	-	-	-
GSE34205	GSM844204	healthy	3mo-1yr	none	-	-	-
GSE34205	GSM844205	healthy	3mo-1yr	none	-	-	-
GSE34205	GSM844206	viral	<3mo	RSV	-	-	-
GSE34205	GSM844207	viral	<3mo	RSV	-	-	-
GSE34205	GSM844208	viral	<3mo	RSV	-	-	-
GSE34205	GSM844209	viral	3mo-1yr	RSV	-	-	-
GSE34205	GSM844210	viral	<3mo	RSV	-	-	-
GSE34205	GSM844211	viral	<3mo	RSV	-	-	-
GSE34205	GSM844212	viral	<3mo	RSV	-	-	-
GSE34205	GSM844213	viral	<3mo	RSV	-	-	-
GSE34205	GSM844214	viral	<3mo	RSV	-	-	-
GSE34205	GSM844215	viral	<3mo	RSV	-	-	-
GSE34205	GSM844216	viral	<3mo	RSV	-	-	-
GSE34205	GSM844217	viral	3mo-1yr	influenza	-	-	-
GSE34205	GSM844218	viral	<3mo	influenza	-	-	-
GSE34205	GSM844219	viral	2-11yr	influenza	-	-	-
GSE34205	GSM844220	viral	<3mo	RSV	-	-	-
GSE34205	GSM844221	viral	<3mo	influenza	-	-	-
GSE34205	GSM844222	viral	<3mo	RSV	-	-	-
GSE34205	GSM844223	viral	3mo-1yr	influenza	-	-	-
GSE34205	GSM844224	viral	<3mo	influenza	-	-	-
GSE34205	GSM844225	viral	2-11yr	influenza	-	-	-
GSE34205	GSM844226	viral	2-11yr	influenza	-	-	-
GSE34205	GSM844227	viral	<3mo	influenza	-	-	-
GSE34205	GSM844228	viral	<3mo	influenza	-	-	-
GSE34205	GSM844229	viral	<3mo	RSV	-	-	-
GSE34205	GSM844230	viral	3mo-1yr	RSV	-	-	-
GSE34205	GSM844231	viral	3mo-1yr	influenza	-	-	-
GSE34205	GSM844232	viral	2-11yr	influenza	-	-	-
GSE34205	GSM844233	viral	2-11yr	influenza	-	-	-
GSE38900-1	GSM1226237	healthy	<3mo	none	-	-	-
GSE38900-1	GSM1226238	healthy	3mo-1yr	none	-	-	-
GSE38900-1	GSM1226239	healthy	3mo-1yr	none	-	-	-
GSE38900-1	GSM1226240	healthy	3mo-1yr	none	-	-	-
GSE38900-1	GSM1226241	healthy	3mo-1yr	none	-	-	-
GSE38900-1	GSM1226242	healthy	<3mo	none	-	-	-
GSE38900-1	GSM1226243	healthy	<3mo	none	-	-	-
GSE38900-1	GSM1226244	healthy	<3mo	none	-	-	-
GSE38900-1	GSM1226245	viral	<3mo	RSV	-	-	-
GSE38900-1	GSM1226246	viral	3mo-1yr	RSV	-	-	-
GSE38900-1	GSM1226247	viral	<3mo	RSV	-	-	-
GSE38900-1	GSM1226248	viral	3mo-1yr	RSV	-	-	-
GSE38900-1	GSM1226249	viral	3mo-1yr	RSV	-	-	-
GSE38900-1	GSM1226250	viral	3mo-1yr	RSV	-	-	-
GSE38900-1	GSM1226251	viral	3mo-1yr	RSV	-	-	-
GSE38900-1	GSM1226252	viral	<3mo	RSV	-	-	-
GSE38900-1	GSM1226253	viral	<3mo	RSV	-	-	-
GSE38900-1	GSM1226254	viral	3mo-1yr	RSV	-	-	-
GSE38900-1	GSM1226255	viral	<3mo	RSV	-	-	-
GSE38900-1	GSM1226256	viral	<3mo	RSV	-	-	-
GSE38900-1	GSM1226257	viral	<3mo	RSV	-	-	-
GSE38900-1	GSM1226258	viral	3mo-1yr	RSV	-	-	-
GSE38900-1	GSM1226259	viral	<3mo	RSV	-	-	-
GSE38900-1	GSM1226260	viral	<3mo	RSV	-	-	-
GSE38900-1	GSM1226261	viral	3mo-1yr	RSV	-	-	-
GSE38900-1	GSM1226262	viral	<3mo	RSV	-	-	-
GSE38900-1	GSM1226263	viral	3mo-1yr	RSV	-	-	-
GSE38900-1	GSM1226264	viral	<3mo	RSV	-	-	-
GSE38900-1	GSM1226265	viral	<3mo	RSV	-	-	-
GSE38900-1	GSM1226266	viral	3mo-1yr	RSV	-	-	-
GSE38900-1	GSM1226267	viral	3mo-1yr	RSV	-	-	-
GSE38900-1	GSM1226268	viral	<3mo	RSV	-	-	-
GSE38900-1	GSM1226269	viral	<3mo	RSV	-	-	-
GSE38900-1	GSM1226270	viral	<3mo	RSV	-	-	-
GSE38900-1	GSM1226271	viral	3mo-1yr	RSV	-	-	-
GSE38900-1	GSM1226272	viral	3mo-1yr	RSV	-	-	-
GSE38900-2	GSM951640	healthy	3mo-1yr	none	-	-	-
GSE38900-2	GSM951641	healthy	3mo-1yr	none	-	-	-
GSE38900-2	GSM951642	healthy	3mo-1yr	none	-	-	-
GSE38900-2	GSM951643	healthy	<3mo	none	-	-	-
GSE38900-2	GSM951644	healthy	3mo-1yr	none	-	-	-
GSE38900-2	GSM951645	healthy	3mo-1yr	none	-	-	-
GSE38900-2	GSM951646	healthy	3mo-1yr	none	-	-	-
GSE38900-2	GSM951647	healthy	3mo-1yr	none	-	-	-
GSE38900-2	GSM951648	healthy	3mo-1yr	none	-	-	-
GSE38900-2	GSM951649	healthy	3mo-1yr	none	-	-	-
GSE38900-2	GSM951650	healthy	3mo-1yr	none	-	-	-
GSE38900-2	GSM951651	healthy	3mo-1yr	none	-	-	-
GSE38900-2	GSM951652	healthy	3mo-1yr	none	-	-	-
GSE38900-2	GSM951653	healthy	3mo-1yr	none	-	-	-
GSE38900-2	GSM951654	healthy	3mo-1yr	none	-	-	-
GSE38900-2	GSM951655	healthy	3mo-1yr	none	-	-	-
GSE38900-2	GSM951656	healthy	3mo-1yr	none	-	-	-
GSE38900-2	GSM951657	healthy	<3mo	none	-	-	-
GSE38900-2	GSM951658	healthy	3mo-1yr	none	-	-	-
GSE38900-2	GSM951659	healthy	3mo-1yr	none	-	-	-
GSE38900-2	GSM951660	healthy	3mo-1yr	none	-	-	-
GSE38900-2	GSM951661	healthy	<3mo	none	-	-	-
GSE38900-2	GSM951662	healthy	<3mo	none	-	-	-
GSE38900-2	GSM951663	healthy	<3mo	none	-	-	-
GSE38900-2	GSM951664	healthy	<3mo	none	-	-	-
GSE38900-2	GSM951665	healthy	3mo-1yr	none	-	-	-
GSE38900-2	GSM951666	healthy	<3mo	none	-	-	-
GSE38900-2	GSM951668	healthy	3mo-1yr	none	-	-	-
GSE38900-2	GSM951669	healthy	3mo-1yr	none	-	-	-
GSE38900-2	GSM951672	healthy	3mo-1yr	none	-	-	-
GSE38900-2	GSM951674	healthy	<3mo	none	-	-	-
GSE38900-2	GSM951675	viral	<3mo	RSV	-	-	-
GSE38900-2	GSM951676	viral	<3mo	RSV	-	-	-
GSE38900-2	GSM951677	viral	<3mo	RSV	-	-	-
GSE38900-2	GSM951678	viral	<3mo	RSV	-	-	-
GSE38900-2	GSM951679	viral	3mo-1yr	RSV	-	-	-
GSE38900-2	GSM951680	viral	<3mo	RSV	-	-	-
GSE38900-2	GSM951681	viral	3mo-1yr	RSV	-	-	-
GSE38900-2	GSM951682	viral	<3mo	RSV	-	-	-
GSE38900-2	GSM951683	viral	3mo-1yr	RSV	-	-	-
GSE38900-2	GSM951684	viral	3mo-1yr	RSV	-	-	-
GSE38900-2	GSM951685	viral	<3mo	RSV	-	-	-
GSE38900-2	GSM951686	viral	3mo-1yr	RSV	-	-	-
GSE38900-2	GSM951687	viral	<3mo	RSV	-	-	-
GSE38900-2	GSM951688	viral	<3mo	RSV	-	-	-
GSE38900-2	GSM951689	viral	3mo-1yr	RSV	-	-	-
GSE38900-2	GSM951690	viral	<3mo	RSV	-	-	-
GSE38900-2	GSM951691	viral	<3mo	RSV	-	-	-
GSE38900-2	GSM951692	viral	<3mo	RSV	-	-	-
GSE38900-2	GSM951693	viral	<3mo	RSV	-	-	-
GSE38900-2	GSM951694	viral	<3mo	RSV	-	-	-
GSE38900-2	GSM951695	viral	3mo-1yr	RSV	-	-	-
GSE38900-2	GSM951696	viral	<3mo	RSV	-	-	-
GSE38900-2	GSM951697	viral	3mo-1yr	RSV	-	-	-
GSE38900-2	GSM951698	viral	3mo-1yr	RSV	-	-	-
GSE38900-2	GSM951699	viral	<3mo	RSV	-	-	-
GSE38900-2	GSM951700	viral	<3mo	RSV	-	-	-
GSE38900-2	GSM951701	viral	<3mo	RSV	-	-	-
GSE38900-2	GSM951702	viral	<3mo	RSV	-	-	-
GSE38900-2	GSM951703	viral	3mo-1yr	RSV	-	-	-
GSE38900-2	GSM951704	viral	3mo-1yr	RSV	-	-	-
GSE38900-2	GSM951705	viral	<3mo	RSV	-	-	-
GSE38900-2	GSM951706	viral	3mo-1yr	RSV	-	-	-
GSE38900-2	GSM951707	viral	3mo-1yr	RSV	-	-	-
GSE38900-2	GSM951708	viral	<3mo	RSV	-	-	-
GSE38900-2	GSM951709	viral	3mo-1yr	RSV	-	-	-
GSE38900-2	GSM951710	viral	<3mo	RSV	-	-	-
GSE38900-2	GSM951711	viral	3mo-1yr	RSV	-	-	-
GSE38900-2	GSM951712	viral	<3mo	RSV	-	-	-
GSE38900-2	GSM951713	viral	<3mo	RSV	-	-	-
GSE38900-2	GSM951714	viral	3mo-1yr	RSV	-	-	-
GSE38900-2	GSM951715	viral	<3mo	RSV	-	-	-
GSE38900-2	GSM951716	viral	<3mo	RSV	-	-	-
GSE38900-2	GSM951717	viral	<3mo	RSV	-	-	-
GSE38900-2	GSM951718	viral	<3mo	RSV	-	-	-
GSE38900-2	GSM951719	viral	<3mo	RSV	-	-	-
GSE38900-2	GSM951720	viral	<3mo	RSV	-	-	-
GSE38900-2	GSM951721	viral	3mo-1yr	RSV	-	-	-
GSE38900-2	GSM951722	viral	<3mo	RSV	-	-	-
GSE38900-2	GSM951723	viral	<3mo	RSV	-	-	-
GSE38900-2	GSM951724	viral	<3mo	RSV	-	-	-
GSE38900-2	GSM951725	viral	3mo-1yr	RSV	-	-	-
GSE38900-2	GSM951726	viral	3mo-1yr	RSV	-	-	-
GSE38900-2	GSM951727	viral	3mo-1yr	RSV	-	-	-
GSE38900-2	GSM951728	viral	<3mo	RSV	-	-	-
GSE38900-2	GSM951729	viral	<3mo	RSV	-	-	-
GSE38900-2	GSM951730	viral	3mo-1yr	RSV	-	-	-
GSE38900-2	GSM951731	viral	<3mo	RSV	-	-	-
GSE38900-2	GSM951732	viral	3mo-1yr	RSV	-	-	-
GSE38900-2	GSM951733	viral	<3mo	RSV	-	-	-
GSE38900-2	GSM951734	viral	<3mo	RSV	-	-	-
GSE38900-2	GSM951735	viral	<3mo	RSV	-	-	-
GSE38900-2	GSM951736	viral	<3mo	RSV	-	-	-
GSE38900-2	GSM951737	viral	<3mo	RSV	-	-	-
GSE38900-2	GSM951738	viral	<3mo	RSV	-	-	-
GSE38900-2	GSM951739	viral	<3mo	RSV	-	-	-
GSE38900-2	GSM951740	viral	<3mo	RSV	-	-	-
GSE38900-2	GSM951741	viral	<3mo	RSV	-	-	-
GSE38900-2	GSM951742	viral	<3mo	RSV	-	-	-
GSE38900-2	GSM951743	viral	<3mo	RSV	-	-	-
GSE38900-2	GSM951744	viral	<3mo	RSV	-	-	-
GSE38900-2	GSM951745	viral	<3mo	RSV	-	-	-
GSE38900-2	GSM951746	viral	<3mo	RSV	-	-	-
GSE38900-2	GSM951747	viral	<3mo	RSV	-	-	-
GSE38900-2	GSM951748	viral	3mo-1yr	RSV	-	-	-
GSE38900-2	GSM951749	viral	3mo-1yr	RSV	-	-	-
GSE38900-2	GSM951750	viral	<3mo	RSV	-	-	-
GSE38900-2	GSM951751	viral	<3mo	RSV	-	-	-
GSE38900-2	GSM951752	viral	<3mo	RSV	-	-	-
GSE38900-2	GSM951753	viral	<3mo	RSV	-	-	-
GSE38900-2	GSM951754	viral	<3mo	RSV	-	-	-
GSE38900-2	GSM951755	viral	<3mo	RSV	-	-	-
GSE38900-2	GSM951756	viral	<3mo	RSV	-	-	-
GSE38900-2	GSM951757	viral	3mo-1yr	RSV	-	-	-
GSE38900-2	GSM951758	viral	<3mo	RSV	-	-	-
GSE38900-2	GSM951759	viral	<3mo	RSV	-	-	-
GSE38900-2	GSM951760	viral	<3mo	RSV	-	-	-
GSE38900-2	GSM951761	viral	<3mo	RSV	-	-	-
GSE38900-2	GSM951762	viral	<3mo	RSV	-	-	-
GSE38900-2	GSM951763	viral	3mo-1yr	RSV	-	-	-
GSE38900-2	GSM951764	viral	<3mo	RSV	-	-	-
GSE38900-2	GSM951765	viral	3mo-1yr	RSV	-	-	-
GSE38900-2	GSM951766	viral	3mo-1yr	RSV	-	-	-
GSE38900-2	GSM951767	viral	3mo-1yr	RSV	-	-	-
GSE38900-2	GSM951768	viral	3mo-1yr	RSV	-	-	-
GSE38900-2	GSM951769	viral	3mo-1yr	RSV	-	-	-
GSE38900-2	GSM951770	viral	3mo-1yr	RSV	-	-	-
GSE38900-2	GSM951771	viral	3mo-1yr	RSV	-	-	-
GSE38900-2	GSM951772	viral	3mo-1yr	RSV	-	-	-
GSE38900-2	GSM951773	viral	3mo-1yr	RSV	-	-	-
GSE38900-2	GSM951774	viral	3mo-1yr	RSV	-	-	-
GSE38900-2	GSM951775	viral	3mo-1yr	RSV	-	-	-
GSE38900-2	GSM951776	viral	3mo-1yr	RSV	-	-	-
GSE38900-2	GSM951777	viral	3mo-1yr	RSV	-	-	-
GSE38900-2	GSM951778	viral	3mo-1yr	RSV	-	-	-
GSE38900-2	GSM951779	viral	3mo-1yr	RSV	-	-	-
GSE38900-2	GSM951780	viral	3mo-1yr	RSV	-	-	-
GSE38900-2	GSM951781	viral	3mo-1yr	RSV	-	-	-
GSE38900-2	GSM951782	viral	<3mo	HRV	-	-	-
GSE38900-2	GSM951783	viral	3mo-1yr	HRV	-	-	-
GSE38900-2	GSM951784	viral	3mo-1yr	HRV	-	-	-
GSE38900-2	GSM951785	viral	<3mo	HRV	-	-	-
GSE38900-2	GSM951786	viral	<3mo	HRV	-	-	-
GSE38900-2	GSM951787	viral	3mo-1yr	HRV	-	-	-
GSE38900-2	GSM951788	viral	3mo-1yr	HRV	-	-	-
GSE38900-2	GSM951789	viral	3mo-1yr	HRV	-	-	-
GSE38900-2	GSM951790	viral	<3mo	HRV	-	-	-
GSE38900-2	GSM951791	viral	<3mo	HRV	-	-	-
GSE38900-2	GSM951792	viral	<3mo	HRV	-	-	-
GSE38900-2	GSM951793	viral	<3mo	HRV	-	-	-
GSE38900-2	GSM951794	viral	3mo-1yr	HRV	-	-	-
GSE38900-2	GSM951795	viral	<3mo	HRV	-	-	-
GSE38900-2	GSM951796	viral	3mo-1yr	HRV	-	-	-
GSE38900-2	GSM951797	viral	3mo-1yr	HRV	-	-	-
GSE38900-2	GSM951798	viral	<3mo	HRV	-	-	-
GSE38900-2	GSM951799	viral	<3mo	HRV	-	-	-
GSE38900-2	GSM951800	viral	<3mo	HRV	-	-	-
GSE38900-2	GSM951801	viral	<3mo	HRV	-	-	-
GSE38900-2	GSM951802	viral	3mo-1yr	HRV	-	-	-
GSE38900-2	GSM951803	viral	3mo-1yr	HRV	-	-	-
GSE38900-2	GSM951804	viral	<3mo	HRV	-	-	-
GSE38900-2	GSM951805	viral	3mo-1yr	HRV	-	-	-
GSE38900-2	GSM951806	viral	<3mo	HRV	-	-	-
GSE38900-2	GSM951807	viral	<3mo	HRV	-	-	-
GSE38900-2	GSM951808	viral	<3mo	HRV	-	-	-
GSE38900-2	GSM951809	viral	<3mo	HRV	-	-	-
GSE38900-2	GSM951810	viral	<3mo	HRV	-	-	-
GSE38900-2	GSM951811	viral	<3mo	HRV	-	-	-
GSE38900-2	GSM951812	viral	3mo-1yr	influenza	-	-	-
GSE38900-2	GSM951813	viral	3mo-1yr	influenza	-	-	-
GSE38900-2	GSM951814	viral	3mo-1yr	influenza	-	-	-
GSE38900-2	GSM951815	viral	3mo-1yr	influenza	-	-	-
GSE38900-2	GSM951816	viral	<3mo	influenza	-	-	-
GSE38900-2	GSM951817	viral	3mo-1yr	influenza	-	-	-
GSE38900-2	GSM951818	viral	3mo-1yr	influenza	-	-	-
GSE38900-2	GSM951819	viral	3mo-1yr	influenza	-	-	-
GSE38900-2	GSM951820	viral	3mo-1yr	influenza	-	-	-
GSE38900-2	GSM951821	viral	3mo-1yr	influenza	-	-	-
GSE38900-2	GSM951822	viral	<3mo	influenza	-	-	-
GSE38900-2	GSM951823	viral	<3mo	influenza	-	-	-
GSE38900-2	GSM951824	viral	<3mo	influenza	-	-	-
GSE38900-2	GSM951825	viral	3mo-1yr	influenza	-	-	-
GSE38900-2	GSM951826	viral	3mo-1yr	influenza	-	-	-
GSE38900-2	GSM951827	viral	<3mo	influenza	-	-	-
GSE40012	GSM983405	sirs	Adult	systemic inflammatory response	yes	-	-
GSE40012	GSM983407	bacterial	Adult	bacterial pneumonia	yes	-	-
GSE40012	GSM983416	bacterial	Adult	bacterial pneumonia	yes	-	-
GSE40012	GSM983418	sirs	Adult	systemic inflammatory response	yes	-	-
GSE40012	GSM983423	bacterial	Adult	bacterial pneumonia	yes	-	-
GSE40012	GSM983428	bacterial	Adult	bacterial pneumonia	yes	-	-
GSE40012	GSM983429	viral	Adult	influenza A pneumonia	yes	-	-
GSE40012	GSM983434	viral	Adult	influenza A pneumonia	yes	-	-
GSE40012	GSM983439	bacterial	Adult	bacterial pneumonia	yes	-	-
GSE40012	GSM983441	viral	Adult	influenza A pneumonia	yes	-	-
GSE40012	GSM983445	viral	Adult	influenza A pneumonia	yes	-	-
GSE40012	GSM983452	sirs	Adult	systemic inflammatory response	yes	-	-
GSE40012	GSM983455	sirs	Adult	systemic inflammatory response	yes	-	-
GSE40012	GSM983456	bacterial	Adult	bacterial pneumonia	yes	-	-
GSE40012	GSM983459	healthy	Adult	-	-	-	-
GSE40012	GSM983461	healthy	Adult	-	-	-	-
GSE40012	GSM983463	healthy	Adult	-	-	-	-
GSE40012	GSM983465	healthy	Adult	-	-	-	-
GSE40012	GSM983467	healthy	Adult	-	-	-	-
GSE40012	GSM983469	healthy	Adult	-	-	-	-
GSE40012	GSM983471	healthy	Adult	-	-	-	-
GSE40012	GSM983473	healthy	Adult	-	-	-	-
GSE40012	GSM983475	healthy	Adult	-	-	-	-
GSE40012	GSM983477	healthy	Adult	-	-	-	-
GSE40012	GSM983479	healthy	Adult	-	-	-	-
GSE40012	GSM983481	healthy	Adult	-	-	-	-
GSE40012	GSM983483	healthy	Adult	-	-	-	-
GSE40012	GSM983485	healthy	Adult	-	-	-	-
GSE40012	GSM983487	healthy	Adult	-	-	-	-
GSE40012	GSM983489	healthy	Adult	-	-	-	-
GSE40012	GSM983491	healthy	Adult	-	-	-	-
GSE40012	GSM983493	healthy	Adult	-	-	-	-
GSE40012	GSM983501	sirs	Adult	systemic inflammatory response	yes	-	-
GSE40012	GSM983505	sirs	Adult	systemic inflammatory response	yes	-	-
GSE40012	GSM983508	sirs	Adult	systemic inflammatory response	yes	-	-
GSE40012	GSM983510	bacterial	Adult	bacterial pneumonia	yes	-	-
GSE40012	GSM983514	bacterial	Adult	bacterial pneumonia	yes	-	-
GSE40012	GSM983515	bacterial	Adult	bacterial pneumonia	yes	-	-
GSE40012	GSM983518	sirs	Adult	systemic inflammatory response	yes	-	-
GSE40012	GSM983524	viral	Adult	influenza A pneumonia	yes	-	-
GSE40012	GSM983529	viral	Adult	influenza A pneumonia	yes	-	-
GSE40012	GSM983534	sirs	Adult	systemic inflammatory response	yes	-	-
GSE40012	GSM983539	bacterial	Adult	bacterial pneumonia	yes	-	-
GSE40012	GSM983544	viral	Adult	influenza A pneumonia	yes	-	-
GSE40012	GSM983551	bacterial	Adult	bacterial pneumonia	yes	-	-
GSE40012	GSM983555	bacterial	Adult	bacterial pneumonia	yes	-	-
GSE40012	GSM983557	bacterial	Adult	bacterial pneumonia	yes	-	-
GSE40012	GSM983562	sirs	Adult	systemic inflammatory response	yes	-	-
GSE40012	GSM983570	sirs	Adult	systemic inflammatory response	yes	-	-
GSE40012	GSM983574	viral	Adult	influenza A pneumonia	yes	-	-
GSE40012	GSM983577	bacterial	Adult	bacterial pneumonia	yes	-	-
GSE40012	GSM983578	bacterial	Adult	bacterial pneumonia	yes	-	-
GSE40012	GSM983583	sirs	Adult	systemic inflammatory response	yes	-	-
GSE40012	GSM983590	bacterial	Adult	bacterial pneumonia	yes	-	-
GSE40396	GSM992753	viral	3mo-1yr	adenovirus	-	White	-
GSE40396	GSM992754	viral	2-11yr	adenovirus	-	Black	-
GSE40396	GSM992755	viral	<3mo	adenovirus	-	Black	-
GSE40396	GSM992756	viral	3mo-1yr	adenovirus	-	White	-
GSE40396	GSM992757	viral	3mo-1yr	adenovirus	-	White	-
GSE40396	GSM992758	viral	2-11yr	adenovirus	-	White	-
GSE40396	GSM992759	viral	3mo-1yr	adenovirus	-	Black	-
GSE40396	GSM992760	viral	3mo-1yr	adenovirus	-	White	-
GSE40396	GSM992761	viral	3mo-1yr	adenovirus	-	White	-
GSE40396	GSM992762	viral	3mo-1yr	adenovirus	-	Other	-
GSE40396	GSM992763	viral	<3mo	adenovirus	-	White	-
GSE40396	GSM992764	viral	3mo-1yr	HHV6	-	Other	-
GSE40396	GSM992765	viral	3mo-1yr	HHV6	-	Black	-
GSE40396	GSM992766	viral	3mo-1yr	HHV6	-	Black	-
GSE40396	GSM992767	viral	3mo-1yr	HHV6	-	Black	-
GSE40396	GSM992768	viral	3mo-1yr	HHV6	-	Black	-
GSE40396	GSM992769	viral	<3mo	HHV6	-	Black	-
GSE40396	GSM992770	viral	3mo-1yr	HHV6	-	White	-
GSE40396	GSM992771	viral	3mo-1yr	HHV6	-	White	-
GSE40396	GSM992772	viral	3mo-1yr	HHV6	-	Black	-
GSE40396	GSM992773	viral	2-11yr	HHV6	-	White	-
GSE40396	GSM992774	viral	3mo-1yr	Enterovirus	-	White	-
GSE40396	GSM992775	viral	2-11yr	Enterovirus	-	White	-
GSE40396	GSM992776	viral	<3mo	Enterovirus	-	White	-
GSE40396	GSM992777	viral	3mo-1yr	Enterovirus	-	Black	-
GSE40396	GSM992778	viral	2-11yr	Enterovirus	-	Black	-
GSE40396	GSM992779	viral	3mo-1yr	Enterovirus	-	Black	-
GSE40396	GSM992780	viral	3mo-1yr	Rhinovirus	-	White	-
GSE40396	GSM992781	viral	3mo-1yr	Rhinovirus	-	White	-
GSE40396	GSM992782	viral	2-11yr	Rhinovirus	-	White	-
GSE40396	GSM992783	viral	3mo-1yr	Rhinovirus	-	White	-
GSE40396	GSM992784	viral	3mo-1yr	Rhinovirus	-	White	-
GSE40396	GSM992785	viral	3mo-1yr	Rhinovirus	-	White	-
GSE40396	GSM992786	viral	2-11yr	Rhinovirus	-	White	-
GSE40396	GSM992787	viral	2-11yr	Rhinovirus	-	White	-
GSE40396	GSM992788	bacterial	2-11yr	Escherichia coli	-	White	-
GSE40396	GSM992789	bacterial	3mo-1yr	none	-	Black	-
GSE40396	GSM992790	bacterial	3mo-1yr	Staphylococcus aureus	-	Black	-
GSE40396	GSM992791	bacterial	2-11yr	Salmonella	-	White	-
GSE40396	GSM992792	bacterial	3mo-1yr	Escherichia coli	-	White	-
GSE40396	GSM992793	bacterial	2-11yr	Staphylococcus aureus	-	White	-
GSE40396	GSM992794	bacterial	3mo-1yr	Staphylococcus aureus	-	Black	-
GSE40396	GSM992795	bacterial	3mo-1yr	Staphylococcus aureus	-	Black	-
GSE40396	GSM992796	healthy	3mo-1yr	none	-	White	-
GSE40396	GSM992797	healthy	3mo-1yr	none	-	Black	-
GSE40396	GSM992798	healthy	3mo-1yr	none	-	White	-
GSE40396	GSM992799	healthy	3mo-1yr	none	-	White	-
GSE40396	GSM992800	healthy	3mo-1yr	none	-	Black	-
GSE40396	GSM992801	healthy	3mo-1yr	none	-	White	-
GSE40396	GSM992802	healthy	3mo-1yr	none	-	White	-
GSE40396	GSM992803	healthy	3mo-1yr	none	-	White	-
GSE40396	GSM992804	healthy	3mo-1yr	none	-	White	-
GSE40396	GSM992805	healthy	3mo-1yr	none	-	White	-
GSE40396	GSM992806	healthy	3mo-1yr	none	-	White	-
GSE40396	GSM992807	healthy	3mo-1yr	none	-	Black	-
GSE40396	GSM992808	healthy	2-11yr	none	-	White	-
GSE40396	GSM992809	healthy	<3mo	none	-	White	-
GSE40396	GSM992810	healthy	3mo-1yr	none	-	White	-
GSE40396	GSM992811	healthy	2-11yr	none	-	White	-
GSE40396	GSM992812	healthy	2-11yr	none	-	White	-
GSE40396	GSM992813	healthy	3mo-1yr	none	-	White	-
GSE40396	GSM992814	healthy	3mo-1yr	none	-	White	-
GSE40396	GSM992815	healthy	3mo-1yr	none	-	White	-
GSE40396	GSM992816	healthy	3mo-1yr	none	-	White	-
GSE40396	GSM992817	healthy	3mo-1yr	none	-	White	-
GSE40586	GSM997332	bacterial	Adult	Streptococcus pneumoniae	-	-	-
GSE40586	GSM997333	healthy	Adult	none	-	-	-
GSE40586	GSM997334	healthy	Adult	none	-	-	-
GSE40586	GSM997335	bacterial	Adult	Streptococcus pneumoniae	-	-	-
GSE40586	GSM997336	bacterial	Adult	none	-	-	-
GSE40586	GSM997337	healthy	Adult	none	-	-	-
GSE40586	GSM997338	healthy	Adult	none	-	-	-
GSE40586	GSM997339	bacterial	Adult	none	-	-	-
GSE40586	GSM997340	bacterial	Adult	Streptococcus pneumoniae	-	-	-
GSE40586	GSM997341	healthy	Adult	none	-	-	-
GSE40586	GSM997342	healthy	Adult	none	-	-	-
GSE40586	GSM997343	healthy	Adult	none	-	-	-
GSE40586	GSM997344	bacterial	Adult	Streptococcus pneumoniae	-	-	-
GSE40586	GSM997345	healthy	Adult	none	-	-	-
GSE40586	GSM997346	bacterial	Adult	Streptococcus pneumoniae	-	-	-
GSE40586	GSM997347	healthy	Adult	none	-	-	-
GSE40586	GSM997348	bacterial	Adult	none	-	-	-
GSE40586	GSM997349	bacterial	Adult	none	-	-	-
GSE40586	GSM997350	bacterial	Adult	Streptococcus pneumoniae	-	-	-
GSE40586	GSM997351	healthy	Adult	none	-	-	-
GSE40586	GSM997352	bacterial	Adult	none	-	-	-
GSE40586	GSM997353	bacterial	Adult	Streptococcus pneumoniae	-	-	-
GSE40586	GSM997354	bacterial	Adult	none	-	-	-
GSE40586	GSM997355	bacterial	Adult	Streptococcus pneumoniae	-	-	-
GSE40586	GSM997356	bacterial	Adult	none	-	-	-
GSE40586	GSM997357	bacterial	Adult	Streptococcus pneumoniae	-	-	-
GSE40586	GSM997358	healthy	Adult	none	-	-	-
GSE40586	GSM997359	bacterial	Adult	Streptococcus pneumoniae	-	-	-
GSE40586	GSM997360	healthy	Adult	none	-	-	-
GSE40586	GSM997361	healthy	Adult	none	-	-	-
GSE40586	GSM997362	bacterial	Adult	Streptococcus pneumoniae	-	-	-
GSE40586	GSM997363	healthy	Adult	none	-	-	-
GSE40586	GSM997364	bacterial	Adult	Streptococcus pneumoniae	-	-	-
GSE40586	GSM997365	bacterial	Adult	Streptococcus pneumoniae	-	-	-
GSE40586	GSM997366	healthy	Adult	none	-	-	-
GSE40586	GSM997367	bacterial	Adult	Streptococcus pneumoniae	-	-	-
GSE40586	GSM997368	healthy	Adult	none	-	-	-
GSE40586	GSM997369	healthy	Adult	none	-	-	-
GSE40586	GSM997370	healthy	Adult	none	-	-	-
GSE42026	GSM1030788	bacterial	Ped	none	-	-	-
GSE42026	GSM1030789	bacterial	Ped	none	-	-	-
GSE42026	GSM1030790	bacterial	Ped	none	-	-	-
GSE42026	GSM1030791	bacterial	Ped	none	-	-	-
GSE42026	GSM1030792	bacterial	Ped	none	-	-	-
GSE42026	GSM1030793	bacterial	Ped	none	-	-	-
GSE42026	GSM1030794	bacterial	Ped	none	-	-	-
GSE42026	GSM1030795	bacterial	Ped	none	-	-	-
GSE42026	GSM1030796	bacterial	Ped	none	-	-	-
GSE42026	GSM1030797	bacterial	Ped	none	-	-	-
GSE42026	GSM1030798	bacterial	Ped	none	-	-	-
GSE42026	GSM1030799	bacterial	Ped	none	-	-	-
GSE42026	GSM1030800	bacterial	Ped	none	-	-	-
GSE42026	GSM1030801	bacterial	Ped	none	-	-	-
GSE42026	GSM1030802	bacterial	Ped	none	-	-	-
GSE42026	GSM1030803	bacterial	Ped	none	-	-	-
GSE42026	GSM1030804	bacterial	Ped	none	-	-	-
GSE42026	GSM1030805	bacterial	Ped	none	-	-	-
GSE42026	GSM1030806	healthy	Ped	none	-	-	-
GSE42026	GSM1030807	healthy	Ped	none	-	-	-
GSE42026	GSM1030808	healthy	Ped	none	-	-	-
GSE42026	GSM1030809	healthy	Ped	none	-	-	-
GSE42026	GSM1030810	healthy	Ped	none	-	-	-
GSE42026	GSM1030811	healthy	Ped	none	-	-	-
GSE42026	GSM1030812	healthy	Ped	none	-	-	-
GSE42026	GSM1030813	healthy	Ped	none	-	-	-
GSE42026	GSM1030814	healthy	Ped	none	-	-	-
GSE42026	GSM1030815	healthy	Ped	none	-	-	-
GSE42026	GSM1030816	healthy	Ped	none	-	-	-
GSE42026	GSM1030817	healthy	Ped	none	-	-	-
GSE42026	GSM1030818	healthy	Ped	none	-	-	-
GSE42026	GSM1030819	healthy	Ped	none	-	-	-
GSE42026	GSM1030820	healthy	Ped	none	-	-	-
GSE42026	GSM1030821	healthy	Ped	none	-	-	-
GSE42026	GSM1030822	healthy	Ped	none	-	-	-
GSE42026	GSM1030823	healthy	Ped	none	-	-	-
GSE42026	GSM1030824	healthy	Ped	none	-	-	-
GSE42026	GSM1030825	healthy	Ped	none	-	-	-
GSE42026	GSM1030826	healthy	Ped	none	-	-	-
GSE42026	GSM1030827	healthy	Ped	none	-	-	-
GSE42026	GSM1030828	healthy	Ped	none	-	-	-
GSE42026	GSM1030829	healthy	Ped	none	-	-	-
GSE42026	GSM1030830	healthy	Ped	none	-	-	-
GSE42026	GSM1030831	healthy	Ped	none	-	-	-
GSE42026	GSM1030832	healthy	Ped	none	-	-	-
GSE42026	GSM1030833	healthy	Ped	none	-	-	-
GSE42026	GSM1030834	healthy	Ped	none	-	-	-
GSE42026	GSM1030835	healthy	Ped	none	-	-	-
GSE42026	GSM1030836	healthy	Ped	none	-	-	-
GSE42026	GSM1030837	healthy	Ped	none	-	-	-
GSE42026	GSM1030838	healthy	Ped	none	-	-	-
GSE42026	GSM1030839	viral	Ped	influenza	-	-	-
GSE42026	GSM1030840	viral	Ped	influenza	-	-	-
GSE42026	GSM1030841	viral	Ped	influenza	-	-	-
GSE42026	GSM1030842	viral	Ped	influenza	-	-	-
GSE42026	GSM1030843	viral	Ped	influenza	-	-	-
GSE42026	GSM1030844	viral	Ped	influenza	-	-	-
GSE42026	GSM1030845	viral	Ped	influenza	-	-	-
GSE42026	GSM1030846	viral	Ped	influenza	-	-	-
GSE42026	GSM1030847	viral	Ped	influenza	-	-	-
GSE42026	GSM1030848	viral	Ped	influenza	-	-	-
GSE42026	GSM1030849	viral	Ped	influenza	-	-	-
GSE42026	GSM1030850	viral	Ped	influenza	-	-	-
GSE42026	GSM1030851	viral	Ped	influenza	-	-	-
GSE42026	GSM1030852	viral	Ped	influenza	-	-	-
GSE42026	GSM1030853	viral	Ped	influenza	-	-	-
GSE42026	GSM1030854	viral	Ped	influenza	-	-	-
GSE42026	GSM1030855	viral	Ped	influenza	-	-	-
GSE42026	GSM1030856	viral	Ped	influenza	-	-	-
GSE42026	GSM1030857	viral	Ped	influenza	-	-	-
GSE42026	GSM1030858	viral	Ped	RSV	-	-	-
GSE42026	GSM1030859	viral	Ped	RSV	-	-	-
GSE42026	GSM1030860	viral	Ped	RSV	-	-	-
GSE42026	GSM1030861	viral	Ped	RSV	-	-	-
GSE42026	GSM1030862	viral	Ped	RSV	-	-	-
GSE42026	GSM1030863	viral	Ped	RSV	-	-	-
GSE42026	GSM1030864	viral	Ped	RSV	-	-	-
GSE42026	GSM1030865	viral	Ped	RSV	-	-	-
GSE42026	GSM1030866	viral	Ped	RSV	-	-	-
GSE42026	GSM1030867	viral	Ped	RSV	-	-	-
GSE42026	GSM1030868	viral	Ped	RSV	-	-	-
GSE42026	GSM1030869	viral	Ped	RSV	-	-	-
GSE42026	GSM1030870	viral	Ped	RSV	-	-	-
GSE42026	GSM1030871	viral	Ped	RSV	-	-	-
GSE42026	GSM1030872	viral	Ped	RSV	-	-	-
GSE42026	GSM1030873	viral	Ped	RSV	-	-	-
GSE42026	GSM1030874	viral	Ped	RSV	-	-	-
GSE42026	GSM1030875	viral	Ped	RSV	-	-	-
GSE42026	GSM1030876	viral	Ped	RSV	-	-	-
GSE42026	GSM1030877	viral	Ped	RSV	-	-	-
GSE42026	GSM1030878	viral	Ped	RSV	-	-	-
GSE42026	GSM1030879	viral	Ped	RSV	-	-	-
GSE54514	GSM1317896	healthy	Adult	-	-	-	-
GSE54514	GSM1317897	healthy	Adult	-	-	-	-
GSE54514	GSM1317898	healthy	Adult	-	-	-	-
GSE54514	GSM1317899	healthy	Adult	-	-	-	-
GSE54514	GSM1317900	healthy	Adult	-	-	-	-
GSE54514	GSM1317901	healthy	Adult	-	-	-	-
GSE54514	GSM1317902	healthy	Adult	-	-	-	-
GSE54514	GSM1317903	healthy	Adult	-	-	-	-
GSE54514	GSM1317904	healthy	Adult	-	-	-	-
GSE54514	GSM1317905	healthy	Adult	-	-	-	-
GSE54514	GSM1317906	healthy	Adult	-	-	-	-
GSE54514	GSM1317907	healthy	Adult	-	-	-	-
GSE54514	GSM1317908	healthy	Adult	-	-	-	-
GSE54514	GSM1317909	healthy	Adult	-	-	-	-
GSE54514	GSM1317910	healthy	Adult	-	-	-	-
GSE54514	GSM1317911	healthy	Adult	-	-	-	-
GSE54514	GSM1317912	healthy	Adult	-	-	-	-
GSE54514	GSM1317913	healthy	Adult	-	-	-	-
GSE54514	GSM1317914	bacterial	Adult	-	yes	-	-
GSE54514	GSM1317915	bacterial	Adult	-	yes	-	-
GSE54514	GSM1317916	bacterial	Adult	-	yes	-	-
GSE54514	GSM1317917	bacterial	Adult	-	yes	-	-
GSE54514	GSM1317918	bacterial	Adult	-	yes	-	-
GSE54514	GSM1317919	bacterial	Adult	-	yes	-	-
GSE54514	GSM1317920	bacterial	Adult	-	yes	-	-
GSE54514	GSM1317921	bacterial	Adult	-	yes	-	-
GSE54514	GSM1317922	bacterial	Adult	-	yes	-	-
GSE54514	GSM1317945	bacterial	Adult	-	yes	-	-
GSE54514	GSM1317946	bacterial	Adult	-	yes	-	-
GSE54514	GSM1317947	bacterial	Adult	-	yes	-	-
GSE54514	GSM1317948	bacterial	Adult	-	yes	-	-
GSE54514	GSM1317949	bacterial	Adult	-	yes	-	-
GSE54514	GSM1317950	bacterial	Adult	-	yes	-	-
GSE54514	GSM1317951	bacterial	Adult	-	yes	-	-
GSE54514	GSM1317952	bacterial	Adult	-	yes	-	-
GSE54514	GSM1317953	bacterial	Adult	-	yes	-	-
GSE54514	GSM1317954	bacterial	Adult	-	yes	-	-
GSE54514	GSM1317955	bacterial	Adult	-	yes	-	-
GSE54514	GSM1317956	bacterial	Adult	-	yes	-	-
GSE54514	GSM1317957	bacterial	Adult	-	yes	-	-
GSE54514	GSM1317958	bacterial	Adult	-	yes	-	-
GSE54514	GSM1317959	bacterial	Adult	-	yes	-	-
GSE54514	GSM1317960	bacterial	Adult	-	yes	-	-
GSE54514	GSM1317961	bacterial	Adult	-	yes	-	-
GSE54514	GSM1317962	bacterial	Adult	-	yes	-	-
GSE54514	GSM1317963	bacterial	Adult	-	yes	-	-
GSE54514	GSM1317964	bacterial	Adult	-	yes	-	-
GSE54514	GSM1317965	bacterial	Adult	-	yes	-	-
GSE54514	GSM1317966	bacterial	Adult	-	yes	-	-
GSE54514	GSM1317967	bacterial	Adult	-	yes	-	-
GSE54514	GSM1317968	bacterial	Adult	-	yes	-	-
GSE54514	GSM1317969	bacterial	Adult	-	yes	-	-
GSE54514	GSM1317970	bacterial	Adult	-	yes	-	-
GSE60244	GSM1468539	bacterial	Adult	none	-	Black	not Hispanic/Latino
GSE60244	GSM1468540	bacterial	Adult	none	-	White	not Hispanic/Latino
GSE60244	GSM1468542	viral	Adult	none	-	Black	not Hispanic/Latino
GSE60244	GSM1468544	viral	Adult	none	-	White	not Hispanic/Latino
GSE60244	GSM1468546	viral	Adult	none	-	White	not Hispanic/Latino
GSE60244	GSM1468549	bacterial	Adult	none	-	White	not Hispanic/Latino
GSE60244	GSM1468550	bacterial	Adult	none	-	White	not Hispanic/Latino
GSE60244	GSM1468551	viral	Adult	none	-	White	not Hispanic/Latino
GSE60244	GSM1468552	viral	Adult	none	-	Black	not Hispanic/Latino
GSE60244	GSM1468553	viral	Adult	none	-	White	not Hispanic/Latino
GSE60244	GSM1468554	viral	Adult	none	-	White	Hispanic/Latino
GSE60244	GSM1468555	bacterial	Adult	none	-	White	Hispanic/Latino
GSE60244	GSM1468556	viral	Adult	none	-	White	not Hispanic/Latino
GSE60244	GSM1468557	bacterial	Adult	none	-	White	Hispanic/Latino
GSE60244	GSM1468558	viral	Adult	none	-	White	not Hispanic/Latino
GSE60244	GSM1468559	viral	Adult	none	-	White	not Hispanic/Latino
GSE60244	GSM1468560	bacterial	Adult	none	-	Black	not Hispanic/Latino
GSE60244	GSM1468563	bacterial	Adult	none	-	Black	not Hispanic/Latino
GSE60244	GSM1468564	viral	Adult	none	-	White	not Hispanic/Latino
GSE60244	GSM1468565	viral	Adult	none	-	White	not Hispanic/Latino
GSE60244	GSM1468566	viral	Adult	none	-	Black	not Hispanic/Latino
GSE60244	GSM1468568	viral	Adult	none	-	White	not Hispanic/Latino
GSE60244	GSM1468569	viral	Adult	none	-	White	not Hispanic/Latino
GSE60244	GSM1468570	viral	Adult	none	-	White	not Hispanic/Latino
GSE60244	GSM1468571	viral	Adult	none	-	White	Hispanic/Latino
GSE60244	GSM1468572	viral	Adult	none	-	White	Hispanic/Latino
GSE60244	GSM1468573	viral	Adult	none	-	Black	not Hispanic/Latino
GSE60244	GSM1468575	bacterial	Adult	none	-	Black	Hispanic/Latino
GSE60244	GSM1468577	bacterial	Adult	none	-	White	not Hispanic/Latino
GSE60244	GSM1468578	viral	Adult	none	-	White	not Hispanic/Latino
GSE60244	GSM1468582	viral	Adult	none	-	White	not Hispanic/Latino
GSE60244	GSM1468583	viral	Adult	none	-	White	Hispanic/Latino
GSE60244	GSM1468584	viral	Adult	none	-	White	not Hispanic/Latino
GSE60244	GSM1468585	viral	Adult	none	-	White	not Hispanic/Latino
GSE60244	GSM1468587	viral	Adult	none	-	White	not Hispanic/Latino
GSE60244	GSM1468588	viral	Adult	none	-	Black	not Hispanic/Latino
GSE60244	GSM1468589	viral	Adult	none	-	White	not Hispanic/Latino
GSE60244	GSM1468590	viral	Adult	none	-	White	not Hispanic/Latino
GSE60244	GSM1468592	viral	Adult	none	-	White	not Hispanic/Latino
GSE60244	GSM1468593	viral	Adult	none	-	Black	not Hispanic/Latino
GSE60244	GSM1468594	viral	Adult	none	-	White	not Hispanic/Latino
GSE60244	GSM1468595	viral	Adult	none	-	White	not Hispanic/Latino
GSE60244	GSM1468596	bacterial	Adult	none	-	Black	not Hispanic/Latino
GSE60244	GSM1468598	viral	Adult	none	-	White	Hispanic/Latino
GSE60244	GSM1468599	viral	Adult	none	-	White	not Hispanic/Latino
GSE60244	GSM1468600	viral	Adult	none	-	White	not Hispanic/Latino
GSE60244	GSM1468601	viral	Adult	none	-	White	not Hispanic/Latino
GSE60244	GSM1468602	viral	Adult	none	-	White	not Hispanic/Latino
GSE60244	GSM1468603	viral	Adult	none	-	Black	not Hispanic/Latino
GSE60244	GSM1468604	viral	Adult	none	-	White	Hispanic/Latino
GSE60244	GSM1468605	viral	Adult	none	-	Black	not Hispanic/Latino
GSE60244	GSM1468607	viral	Adult	none	-	White	not Hispanic/Latino
GSE60244	GSM1468608	viral	Adult	none	-	Asian	not Hispanic/Latino
GSE60244	GSM1468609	viral	Adult	none	-	White	Hispanic/Latino
GSE60244	GSM1468610	viral	Adult	none	-	Black	not Hispanic/Latino
GSE60244	GSM1468611	viral	Adult	none	-	White	not Hispanic/Latino
GSE60244	GSM1468612	viral	Adult	none	-	White	not Hispanic/Latino
GSE60244	GSM1468614	bacterial	Adult	none	-	White	not Hispanic/Latino
GSE60244	GSM1468616	bacterial	Adult	none	-	White	not Hispanic/Latino
GSE60244	GSM1468617	viral	Adult	none	-	Black	Hispanic/Latino
GSE60244	GSM1468620	viral	Adult	none	-	White	not Hispanic/Latino
GSE60244	GSM1468621	viral	Adult	none	-	White	not Hispanic/Latino
GSE60244	GSM1468623	viral	Adult	none	-	White	not Hispanic/Latino
GSE60244	GSM1468624	viral	Adult	none	-	White	Hispanic/Latino
GSE60244	GSM1468625	viral	Adult	none	-	White	not Hispanic/Latino
GSE60244	GSM1468626	viral	Adult	none	-	White	not Hispanic/Latino
GSE60244	GSM1468627	viral	Adult	none	-	White	not Hispanic/Latino
GSE60244	GSM1468629	bacterial	Adult	none	-	White	not Hispanic/Latino
GSE60244	GSM1468631	bacterial	Adult	none	-	Black	not Hispanic/Latino
GSE60244	GSM1468632	viral	Adult	none	-	White	not Hispanic/Latino
GSE60244	GSM1468633	viral	Adult	none	-	Black	not Hispanic/Latino
GSE60244	GSM1468634	bacterial	Adult	none	-	White	not Hispanic/Latino
GSE60244	GSM1468635	viral	Adult	none	-	White	not Hispanic/Latino
GSE60244	GSM1468636	viral	Adult	none	-	White	not Hispanic/Latino
GSE60244	GSM1468637	viral	Adult	none	-	White	Hispanic/Latino
GSE60244	GSM1468639	viral	Adult	none	-	White	not Hispanic/Latino
GSE60244	GSM1468640	bacterial	Adult	none	-	White	not Hispanic/Latino
GSE60244	GSM1468641	bacterial	Adult	none	-	Black	not Hispanic/Latino
GSE60244	GSM1468642	viral	Adult	none	-	White	not Hispanic/Latino
GSE60244	GSM1468643	bacterial	Adult	none	-	Black	not Hispanic/Latino
GSE60244	GSM1468644	bacterial	Adult	none	-	White	Hispanic/Latino
GSE60244	GSM1468645	viral	Adult	none	-	White	not Hispanic/Latino
GSE60244	GSM1468646	bacterial	Adult	none	-	White	not Hispanic/Latino
GSE60244	GSM1468647	viral	Adult	none	-	White	not Hispanic/Latino
GSE60244	GSM1468648	viral	Adult	none	-	White	not Hispanic/Latino
GSE60244	GSM1468649	viral	Adult	none	-	White	not Hispanic/Latino
GSE60244	GSM1468650	viral	Adult	none	-	White	not Hispanic/Latino
GSE60244	GSM1468651	viral	Adult	none	-	White	not Hispanic/Latino
GSE60244	GSM1468652	bacterial	Adult	none	-	White	not Hispanic/Latino
GSE60244	GSM1468653	healthy	Adult	none	-	Black	not Hispanic/Latino
[truncated: 4,008 more rows]
