# Supplementary material for: Systematic comparison of published host gene expression signatures for bacterial/viral discrimination
Source: Genome Med. 2022 Feb 21;14:18. doi: 10.1186/s13073-022-01025-x (PMC8858657; doi:10.1186/s13073-022-01025-x)
Supplement: Supplementary file 3 — Additional file 3: Table S7. Gene List of Evaluated Signatures. [file 13073_2022_1025_MOESM3_ESM.xlsx]

## Sheet: Table S7
Table S7. Gene List of Evaluated Signatures
Gene lists of each signature were converted into Ensembl IDs and compiled here. Signature performance was evaluated by training cross-validation models with these gene lists.
TS1	HL2	LC2	XW2	GS3	LS3	SB4	SK7	SB8	RC10	SN10	SR10	BF11	AK11	NC19	SL20	MW23	ZG25	PT29	MS29	RC31	HS33	HL34	ZG48	MR59	TW96	MW139	AK398
ENSG00000165949	ENSG00000137959	ENSG00000163221	ENSG00000137959	ENSG00000156127	ENSG00000140443	ENSG00000187608	ENSG00000165949	ENSG00000187608	ENSG00000137965	ENSG00000147202	ENSG00000111801	ENSG00000090339	ENSG00000004468	ENSG00000159199	ENSG00000133106	ENSG00000160932	ENSG00000134321	ENSG00000131153	ENSG00000079385	ENSG00000134321	ENSG00000138071	ENSG00000137959	ENSG00000165949	ENSG00000100300	ENSG00000130522	ENSG00000105221	ENSG00000189060
	ENSG00000182118	ENSG00000204936	ENSG00000124102	ENSG00000187608	ENSG00000124357	ENSG00000172349	ENSG00000173801	ENSG00000172349	ENSG00000180644	ENSG00000162645	ENSG00000165949	ENSG00000005844	ENSG00000138646	ENSG00000203667	ENSG00000138646	ENSG00000185745	ENSG00000137959	ENSG00000111445	ENSG00000163958	ENSG00000196141	ENSG00000204305	ENSG00000182118	ENSG00000088827	ENSG00000178814	ENSG00000166913	ENSG00000153395	ENSG00000134326
				ENSG00000130816	ENSG00000138642	ENSG00000135114	ENSG00000122188	ENSG00000135114	ENSG00000157601	ENSG00000187554	ENSG00000134321	ENSG00000160255	ENSG00000138642	ENSG00000126709	ENSG00000165949	ENSG00000088827	ENSG00000078081	ENSG00000276043	ENSG00000106733	ENSG00000165949	ENSG00000120318	ENSG00000165949	ENSG00000137959	ENSG00000054793	ENSG00000139278	ENSG00000100346	ENSG00000088827
						ENSG00000123146	ENSG00000160883	ENSG00000123146	ENSG00000133106	ENSG00000168685	ENSG00000173821	ENSG00000261371	ENSG00000126709	ENSG00000134321	ENSG00000137965	ENSG00000134321	ENSG00000149131	ENSG00000176890	ENSG00000060558	ENSG00000068079	ENSG00000100393	ENSG00000185745	ENSG00000134321	ENSG00000118508	ENSG00000068784	ENSG00000214182	ENSG00000142089
							ENSG00000145901	ENSG00000105352	ENSG00000187608	ENSG00000133574	ENSG00000111335	ENSG00000167779	ENSG00000115267	ENSG00000149131	ENSG00000137959	ENSG00000135114	ENSG00000137965	ENSG00000033170	ENSG00000156127	ENSG00000137965	ENSG00000124491	ENSG00000134321	ENSG00000137965	ENSG00000175806	ENSG00000082805	ENSG00000198792	ENSG00000148346
							ENSG00000197858	ENSG00000185896	ENSG00000165949	ENSG00000127951	ENSG00000119917	ENSG00000115457	ENSG00000108679	ENSG00000134827	ENSG00000119917	ENSG00000117228	ENSG00000185745	ENSG00000142583	ENSG00000171860	ENSG00000089127	ENSG00000127920	ENSG00000119917	ENSG00000187608	ENSG00000121316	ENSG00000187045	ENSG00000188549	ENSG00000124469
							ENSG00000164733	ENSG00000146070	ENSG00000163754	ENSG00000187608	ENSG00000137965	ENSG00000100448	ENSG00000160932	ENSG00000133106	ENSG00000142089	ENSG00000187608	ENSG00000187608	ENSG00000076003	ENSG00000047346	ENSG00000130303	ENSG00000138646	ENSG00000115155	ENSG00000078081	ENSG00000116260	ENSG00000116299	ENSG00000140451	ENSG00000135114
								ENSG00000145287	ENSG00000100985	ENSG00000135114	ENSG00000135114	ENSG00000087245	ENSG00000157601	ENSG00000137959	ENSG00000187608	ENSG00000152778	ENSG00000088827	ENSG00000117632	ENSG00000120708	ENSG00000187608	ENSG00000165949	ENSG00000119922	ENSG00000149131	ENSG00000116574	ENSG00000104341	ENSG00000165502	ENSG00000159189
									ENSG00000160883	ENSG00000172349	ENSG00000119922	ENSG00000087008	ENSG00000059378	ENSG00000150594	ENSG00000160932	ENSG00000165949	ENSG00000111331	ENSG00000085999	ENSG00000137409	ENSG00000160932	ENSG00000126709	ENSG00000133106	ENSG00000185745	ENSG00000169896	ENSG00000001631	ENSG00000143878	ENSG00000101425
									ENSG00000130816	ENSG00000123146	ENSG00000138496	ENSG00000134824	ENSG00000136514	ENSG00000114268	ENSG00000134321	ENSG00000108691	ENSG00000138646	ENSG00000077152	ENSG00000092200	ENSG00000159140	ENSG00000185745	ENSG00000149131	ENSG00000111331	ENSG00000100985	ENSG00000118503	ENSG00000185909	ENSG00000185885
												ENSG00000116711	ENSG00000124256	ENSG00000100156	ENSG00000187554	ENSG00000078081	ENSG00000119917	ENSG00000132646	ENSG00000223865	ENSG00000106785	ENSG00000027697	ENSG00000089127	ENSG00000135114	ENSG00000183019	ENSG00000185745	ENSG00000147400	ENSG00000163754
														ENSG00000123685	ENSG00000138772	ENSG00000107201	ENSG00000126709	ENSG00000104738	ENSG00000160883	ENSG00000244509	ENSG00000159128	ENSG00000126709	ENSG00000157601	ENSG00000182885	ENSG00000180644	ENSG00000211950	ENSG00000130066
														ENSG00000187522	ENSG00000118520	ENSG00000162772	ENSG00000135114	ENSG00000165949	ENSG00000145901	ENSG00000137959	ENSG00000187608	ENSG00000229391	ENSG00000089127	ENSG00000257335	ENSG00000127948	ENSG00000079999	ENSG00000107745
														ENSG00000166428	ENSG00000150337	ENSG00000108387	ENSG00000165949	ENSG00000104549	ENSG00000197858	ENSG00000137628	ENSG00000005961	ENSG00000130656	ENSG00000160932	ENSG00000115828	ENSG00000035720	ENSG00000168291	ENSG00000148926
														ENSG00000179833	ENSG00000198019	ENSG00000126709	ENSG00000162772	ENSG00000117143	ENSG00000164733	ENSG00000152133	ENSG00000169896	ENSG00000055332	ENSG00000108387	ENSG00000145491	ENSG00000189430	ENSG00000228168	ENSG00000164821
														ENSG00000188175	ENSG00000257017	ENSG00000137965	ENSG00000157601	ENSG00000111602	ENSG00000165949	ENSG00000132530	ENSG00000140678	ENSG00000179639	ENSG00000138646	ENSG00000112303	ENSG00000063601	ENSG00000125726	ENSG00000138772
														ENSG00000270672	ENSG00000115604	ENSG00000123610	ENSG00000089127	ENSG00000156110	ENSG00000173801	ENSG00000110917	ENSG00000259207	ENSG00000156265	ENSG00000119917	ENSG00000162551	ENSG00000124587	ENSG00000089685	ENSG00000198901
														ENSG00000173947	ENSG00000148346	ENSG00000136514	ENSG00000132530	ENSG00000154640	ENSG00000122188	ENSG00000112419	ENSG00000082781	ENSG00000197465	ENSG00000111335	ENSG00000116793	ENSG00000135929	ENSG00000167034	ENSG00000164047
														ENSG00000234224	ENSG00000100985	ENSG00000149131	ENSG00000119922	ENSG00000181938	ENSG00000164821	ENSG00000184979	ENSG00000065559	ENSG00000170180	ENSG00000132530	ENSG00000111052	ENSG00000148672	ENSG00000253552	ENSG00000101608
															ENSG00000163221	ENSG00000119922	ENSG00000111335	ENSG00000166483	ENSG00000177575	ENSG00000124256	ENSG00000125148	ENSG00000250361	ENSG00000162772	ENSG00000112096	ENSG00000131669	ENSG00000109680	ENSG00000143162
																ENSG00000119917	ENSG00000160932	ENSG00000151364	ENSG00000090104	ENSG00000254772	ENSG00000101335	ENSG00000206177	ENSG00000136514	ENSG00000285441	ENSG00000197461	ENSG00000211896	ENSG00000172232
																ENSG00000111331	ENSG00000107201	ENSG00000137288	ENSG00000179094	ENSG00000175390	ENSG00000089127	ENSG00000198692	ENSG00000119922	ENSG00000174837	ENSG00000159216	ENSG00000177469	ENSG00000100097
																ENSG00000132530	ENSG00000123610	ENSG00000168496	ENSG00000100644	ENSG00000100353	ENSG00000111335	ENSG00000223609	ENSG00000123610	ENSG00000137331	ENSG00000171858	ENSG00000241755	ENSG00000138600
																	ENSG00000136514	ENSG00000104147	ENSG00000250722	ENSG00000063046	ENSG00000111331	ENSG00000100225	ENSG00000117228	ENSG00000008438	ENSG00000100092	ENSG00000282458	ENSG00000166091
																	ENSG00000108387	ENSG00000160191	ENSG00000166352	ENSG00000172053	ENSG00000135114	ENSG00000156113	ENSG00000126709	ENSG00000226790	ENSG00000101162	ENSG00000253755	ENSG00000137462
																		ENSG00000127423	ENSG00000122966	ENSG00000071082	ENSG00000091039	ENSG00000153208	ENSG00000135047	ENSG00000156127	ENSG00000122176	ENSG00000251301	ENSG00000151726
																		ENSG00000065328	ENSG00000112799	ENSG00000174444	ENSG00000115155	ENSG00000105246	ENSG00000152778	ENSG00000179299	ENSG00000255974	ENSG00000263503	ENSG00000198829
																		ENSG00000110395	ENSG00000128311	ENSG00000123349	ENSG00000184500	ENSG00000100024	ENSG00000108691	ENSG00000085117	ENSG00000026508	ENSG00000162877	ENSG00000108950
																		ENSG00000101443	ENSG00000123700	ENSG00000026508	ENSG00000134321	ENSG00000174837	ENSG00000107201	ENSG00000141401	ENSG00000196126	ENSG00000188056	ENSG00000165030
																				ENSG00000084754	ENSG00000137642	ENSG00000204179	ENSG00000131042	ENSG00000007237	ENSG00000214078	ENSG00000176542	ENSG00000105355
																				ENSG00000197111	ENSG00000196141	ENSG00000183160	ENSG00000104972	ENSG00000132405	ENSG00000146733	ENSG00000271856	ENSG00000204103
																					ENSG00000134086	ENSG00000124107	ENSG00000160710	ENSG00000150403	ENSG00000165949	ENSG00000282416	ENSG00000185201
																					ENSG00000159840	ENSG00000163993	ENSG00000185338	ENSG00000105520	ENSG00000149418	ENSG00000225484	ENSG00000138180
																						ENSG00000124102	ENSG00000102445	ENSG00000111144	ENSG00000108107	ENSG00000157168	ENSG00000148834
																							ENSG00000138161	ENSG00000183762	ENSG00000182473	ENSG00000272688	ENSG00000095739
																							ENSG00000007038	ENSG00000165490	ENSG00000165322	ENSG00000198182	ENSG00000196371
																							ENSG00000171150	ENSG00000115425	ENSG00000171617	ENSG00000234518	ENSG00000100448
																							ENSG00000167207	ENSG00000087237	ENSG00000162711	ENSG00000275560	ENSG00000134627
																							ENSG00000156482	ENSG00000196684	ENSG00000096433	ENSG00000140836	ENSG00000140941
																							ENSG00000196743	ENSG00000138642	ENSG00000101017	ENSG00000278829	ENSG00000146094
																							ENSG00000241106	ENSG00000160932	ENSG00000100116	ENSG00000279570	ENSG00000074319
																							ENSG00000162711	ENSG00000187608	ENSG00000124762	ENSG00000135378	ENSG00000064601
																							ENSG00000111640	ENSG00000111335	ENSG00000177426	ENSG00000158186	ENSG00000030582
																							ENSG00000172349	ENSG00000185745	ENSG00000130699	ENSG00000143452	ENSG00000284194
																							ENSG00000132199	ENSG00000137959	ENSG00000105371	ENSG00000280248	ENSG00000165507
																							ENSG00000130414	ENSG00000157601	ENSG00000100031	ENSG00000112139	ENSG00000185262
																							ENSG00000196262	ENSG00000138646	ENSG00000286070	ENSG00000185619	ENSG00000133195
																							ENSG00000120833	ENSG00000135114	ENSG00000160991	ENSG00000248019	ENSG00000168374
																								ENSG00000089127	ENSG00000146904	ENSG00000259600	ENSG00000104043
																								ENSG00000152778	ENSG00000178718	ENSG00000230539	ENSG00000060558
																								ENSG00000188290	ENSG00000134755	ENSG00000116962	ENSG00000086065
																								ENSG00000130813	ENSG00000176533	ENSG00000175104	ENSG00000120705
																								ENSG00000115155	ENSG00000128311	ENSG00000008869	ENSG00000115457
																								ENSG00000108679	ENSG00000105205	ENSG00000239697	ENSG00000134265
																								ENSG00000079263	ENSG00000167565	ENSG00000234745	ENSG00000111206
																								ENSG00000152558	ENSG00000134851	ENSG00000162769	ENSG00000140564
																								ENSG00000163644	ENSG00000175471	ENSG00000157368	ENSG00000156026
																								ENSG00000196628	ENSG00000163823	ENSG00000158578	ENSG00000105402
																								ENSG00000173801	ENSG00000140386	ENSG00000126709	ENSG00000132963
																									ENSG00000159692	ENSG00000106066	ENSG00000128383
																									ENSG00000067048	ENSG00000182287	ENSG00000138785
																									ENSG00000108424	ENSG00000160221	ENSG00000113916
																									ENSG00000135269	ENSG00000135116	ENSG00000152558
																									ENSG00000035664	ENSG00000260912	ENSG00000134575
																									ENSG00000121858	ENSG00000124019	ENSG00000167513
																									ENSG00000067066	ENSG00000147140	ENSG00000103569
																									ENSG00000206047	ENSG00000091129	ENSG00000101457
																									ENSG00000239839	ENSG00000116990	ENSG00000115318
																									ENSG00000160932	ENSG00000158488	ENSG00000109466
																									ENSG00000117281	ENSG00000171408	ENSG00000189068
																									ENSG00000100142	ENSG00000211821	ENSG00000164850
																									ENSG00000100220	ENSG00000274902	ENSG00000173391
																									ENSG00000204568	ENSG00000198938	ENSG00000086061
																									ENSG00000111229	ENSG00000245148	ENSG00000122862
																									ENSG00000122435	ENSG00000174564	ENSG00000069399
																									ENSG00000168310	ENSG00000170542	ENSG00000150977
																									ENSG00000134072	ENSG00000229807	ENSG00000071539
																									ENSG00000134313	ENSG00000149577	ENSG00000140379
																									ENSG00000135114	ENSG00000071575	ENSG00000118985
																									ENSG00000145741	ENSG00000124762	ENSG00000178719
																									ENSG00000213928	ENSG00000113552	ENSG00000163808
																									ENSG00000084234	ENSG00000145016	ENSG00000163874
																									ENSG00000185591	ENSG00000165949	ENSG00000119725
																									ENSG00000119285	ENSG00000229754	ENSG00000174125
																									ENSG00000131435	ENSG00000189060	ENSG00000166851
																									ENSG00000100307	ENSG00000111144	ENSG00000153037
																									ENSG00000177733	ENSG00000124164	ENSG00000136810
																									ENSG00000124469	ENSG00000134186	ENSG00000130222
																									ENSG00000103657	ENSG00000145569	ENSG00000131873
																									ENSG00000182985	ENSG00000197063	ENSG00000068024
																									ENSG00000131355	ENSG00000119402	ENSG00000123485
																									ENSG00000218336	ENSG00000150403	ENSG00000229314
																									ENSG00000152270	ENSG00000104918	ENSG00000068697
																									ENSG00000136689	ENSG00000166526	ENSG00000114784
																									ENSG00000185215	ENSG00000105819	ENSG00000162073
																									ENSG00000133048	ENSG00000089009	ENSG00000162517
																										ENSG00000138326	ENSG00000072571
																										ENSG00000232112	ENSG00000164032
																										ENSG00000230291	ENSG00000154813
																										ENSG00000114942	ENSG00000124107
																										ENSG00000275793	ENSG00000124588
																										ENSG00000241945	ENSG00000162923
																										ENSG00000135451	ENSG00000125772
																										ENSG00000271304	ENSG00000228278
																										ENSG00000137812	ENSG00000137414
																										ENSG00000110958	ENSG00000119318
																										ENSG00000130433	ENSG00000213719
																										ENSG00000136104	ENSG00000198848
																										ENSG00000211745	ENSG00000184557
																										ENSG00000165060	ENSG00000156587
																										ENSG00000037280	ENSG00000102393
																										ENSG00000122733	ENSG00000142945
																										ENSG00000214194	ENSG00000006007
																										ENSG00000178726	ENSG00000216490
																										ENSG00000108352	ENSG00000108960
																										ENSG00000241399	ENSG00000143751
																										ENSG00000124102	ENSG00000123728
																										ENSG00000130881	ENSG00000104805
																										ENSG00000246090	ENSG00000134108
																										ENSG00000120903	ENSG00000198053
																										ENSG00000138495	ENSG00000173692
																										ENSG00000274641	ENSG00000168899
																										ENSG00000103591	ENSG00000108691
																										ENSG00000217275	ENSG00000089685
																										ENSG00000226243	ENSG00000182718
																										ENSG00000134716	ENSG00000144848
																										ENSG00000262874	ENSG00000185222
																										ENSG00000132967	ENSG00000155506
																										ENSG00000226752	ENSG00000091651
																										ENSG00000275713	ENSG00000083937
																										ENSG00000277224	ENSG00000028116
																										ENSG00000120314	ENSG00000117118
																										ENSG00000198952	ENSG00000198160
																										ENSG00000150316	ENSG00000165806
																										ENSG00000178860	ENSG00000067064
																										ENSG00000108848	ENSG00000114268
																										ENSG00000066455	ENSG00000108953
																										ENSG00000100603	ENSG00000170677
																										ENSG00000160058	ENSG00000131100
																											ENSG00000049245
																											ENSG00000166451
																											ENSG00000137807
																											ENSG00000153094
																											ENSG00000169895
																											ENSG00000185862
																											ENSG00000108774
																											ENSG00000163249
																											ENSG00000138190
																											ENSG00000171222
																											ENSG00000060982
																											ENSG00000156052
																											ENSG00000113387
																											ENSG00000137076
																											ENSG00000073921
																											ENSG00000156735
																											ENSG00000090054
																											ENSG00000158796
																											ENSG00000112096
																											ENSG00000285441
																											ENSG00000137449
																											ENSG00000112531
																											ENSG00000152700
																											ENSG00000163867
																											ENSG00000114416
																											ENSG00000078808
																											ENSG00000087263
																											ENSG00000153936
																											ENSG00000142794
																											ENSG00000168872
																											ENSG00000119707
																											ENSG00000001631
																											ENSG00000248124
																											ENSG00000008226
																											ENSG00000144134
																											ENSG00000185811
																											ENSG00000111860
																											ENSG00000185716
																											ENSG00000138767
																											ENSG00000197969
																											ENSG00000114796
																											ENSG00000253729
																											ENSG00000100601
																											ENSG00000103522
																											ENSG00000011114
																											ENSG00000008513
																											ENSG00000152193
																											ENSG00000274523
																											ENSG00000169062
																											ENSG00000125945
																											ENSG00000197563
																											ENSG00000176953
																											ENSG00000147535
																											ENSG00000112685
																											ENSG00000082512
																											ENSG00000124151
																											ENSG00000115825
																											ENSG00000136270
																											ENSG00000121058
																											ENSG00000109689
																											ENSG00000266094
																											ENSG00000144736
																											ENSG00000173209
																											ENSG00000078699
																											ENSG00000197024
																											ENSG00000182134
																											ENSG00000147133
																											ENSG00000117020
																											ENSG00000151779
																											ENSG00000182700
																											ENSG00000151690
																											ENSG00000132768
																											ENSG00000198301
																											ENSG00000166454
																											ENSG00000143258
																											ENSG00000135250
																											ENSG00000010165
																											ENSG00000145390
																											ENSG00000015171
																											ENSG00000003096
																											ENSG00000167543
																											ENSG00000108423
																											ENSG00000213203
																											ENSG00000152270
																											ENSG00000104613
																											ENSG00000160271
																											ENSG00000089248
																											ENSG00000007392
																											ENSG00000225830
																											ENSG00000178573
																											ENSG00000170113
																											ENSG00000123600
																											ENSG00000104529
																											ENSG00000138078
																											ENSG00000141577
																											ENSG00000117362
																											ENSG00000275004
																											ENSG00000167986
																											ENSG00000109184
																											ENSG00000115211
																											ENSG00000176986
																											ENSG00000198589
																											ENSG00000188785
																											ENSG00000096093
																											ENSG00000215559
																											ENSG00000136450
																											ENSG00000108799
																											ENSG00000165819
																											ENSG00000161542
																											ENSG00000166971
																											ENSG00000100401
																											ENSG00000184867
																											ENSG00000176248
																											ENSG00000155016
																											ENSG00000135457
																											ENSG00000103404
																											ENSG00000186049
																											ENSG00000131791
																											ENSG00000162241
																											ENSG00000047410
																											ENSG00000154473
																											ENSG00000196436
																											ENSG00000176222
																											ENSG00000161405
																											ENSG00000104365
																											ENSG00000065883
																											ENSG00000175334
																											ENSG00000106133
																											ENSG00000124702
																											ENSG00000004487
																											ENSG00000183309
																											ENSG00000108515
																											ENSG00000185808
																											ENSG00000071575
																											ENSG00000145675
																											ENSG00000147443
																											ENSG00000159792
																											ENSG00000168661
																											ENSG00000085511
																											ENSG00000143624
																											ENSG00000163687
																											ENSG00000124596
																											ENSG00000011143
																											ENSG00000165724
																											ENSG00000151348
																											ENSG00000179950
																											ENSG00000197302
																											ENSG00000136628
																											ENSG00000100416
																											ENSG00000089154
																											ENSG00000081760
																											ENSG00000179583
																											ENSG00000110917
																											ENSG00000168056
																											ENSG00000143499
																											ENSG00000134539
																											ENSG00000105677
																											ENSG00000078246
																											ENSG00000144560
																											ENSG00000168685
																											ENSG00000139625
																											ENSG00000180787
																											ENSG00000143799
																											ENSG00000112983
																											ENSG00000205583
																											ENSG00000163161
																											ENSG00000196187
																											ENSG00000108669
																											ENSG00000148832
																											ENSG00000254536
																											ENSG00000186687
																											ENSG00000178188
																											ENSG00000104774
																											ENSG00000198026
																											ENSG00000090863
																											ENSG00000197933
																											ENSG00000160310
																											ENSG00000129116
																											ENSG00000007402
																											ENSG00000128536
																											ENSG00000009790
																											ENSG00000213445
																											ENSG00000092201
																											ENSG00000104447
																											ENSG00000121716
																											ENSG00000011523
																											ENSG00000088179
																											ENSG00000182472
																											ENSG00000262919
																											ENSG00000144589
																											ENSG00000127463
																											ENSG00000146433
																											ENSG00000277072
																											ENSG00000134061
																											ENSG00000259956
																											ENSG00000178764
																											ENSG00000102226
																											ENSG00000132704
																											ENSG00000088543
																											ENSG00000163516
																											ENSG00000139187
																											ENSG00000139193
																											ENSG00000130726
																											ENSG00000149534
																											ENSG00000185989
																											ENSG00000126353
																											ENSG00000151131
																											ENSG00000180448
																											ENSG00000258839
																											ENSG00000070770
																											ENSG00000172667
																											ENSG00000215252
																											ENSG00000154217
																											ENSG00000131401
																											ENSG00000163479
																											ENSG00000180644
																											ENSG00000130702
																											ENSG00000182240
																											ENSG00000145214
																											ENSG00000198089
																											ENSG00000170915
																											ENSG00000133624
																											ENSG00000116478
																											ENSG00000135473
																											ENSG00000132405
																											ENSG00000131779
																											ENSG00000141542
																											ENSG00000105136
																											ENSG00000140092
																											ENSG00000072858
																											ENSG00000139266
																											ENSG00000001461
																											ENSG00000078487
																											ENSG00000105397
																											ENSG00000120915
																											ENSG00000204934
																											ENSG00000139508
																											ENSG00000151353
																											ENSG00000147457
																											ENSG00000178252
																											ENSG00000179981
																											ENSG00000111962
																											ENSG00000174807
																											ENSG00000155229
																											ENSG00000160221
																											ENSG00000160318
																											ENSG00000090565
																											ENSG00000139626
																											ENSG00000150687
																											ENSG00000162144
																											ENSG00000135469
																											ENSG00000213139
																											ENSG00000105205
																											ENSG00000132185
																											ENSG00000177721
																											ENSG00000223865
																											ENSG00000100027
																											ENSG00000111796
																											ENSG00000090621
