# Supplementary material for: Systematic comparison of published host gene expression signatures for bacterial/viral discrimination
Source: Genome Med. 2022 Feb 21;14:18. doi: 10.1186/s13073-022-01025-x (PMC8858657; doi:10.1186/s13073-022-01025-x)
Supplement: Supplementary file 5 — Additional file 5: Table S8. Gene Signature Characteristics (.xlsx). [file 13073_2022_1025_MOESM5_ESM.xlsx]

## Sheet: Table S8
Table S8. Gene Signature Characteristics
Each gene signature was characterized with respect to its discovery population and classification goal. Publicly available datasets used in a signature’s discovery population are identified here.
Signature Code	First Author	Last Author	Number of Genes	PMID	Classification Goal	Discovery Phenotypes	Discovery Age Group	Discovery Infection Site	Discovery Sample type	Discovery Datasets	Publically Available Data in Discovery Cohort?	Evaluated Utility in Sepsis?
TS1	Tang	Schughart	1	28619954	Influenza vs Bacterial	Viral, Healthy	Adults	Respiratory	whole blood	GSE40012	No	No
HL2	Herberg	Levin	2	27552617	Bacterial vs Viral	Bacterial, Viral	Pediatrics	All	whole blood	GSE72829	No	No
LC2	Lei	Chen	2	33667695	Bacterial vs non-Bacterial	Bacterial, Viral, Healthy, SIRS	All	All	whole blood	GSE69528,GSE33341,GSE33341,GSE72810,GSE72810,GSE68310,GSE37250,GSE67059-1,GSE67059-2,GSE49454,GSE34404,GSE37069,GSE36809,GSE19491,GSE66795,GSE45536,GSE17755,GSE19314,GSE51406,GSE63881,GSE17590	All Public	No
XW2	Xu	Wang	2	34325854	Bacterial vs Viral	Bacterial, Viral, Healthy, SIRS	All	All	whole blood	-	No	No
GS3	Gomez-Carballo	Salas	3	33808774	Bacterial vs Viral	Bacterial, Viral	All	All	whole blood + PBMC	GSE69529,GSE64456,GSE72829,GSE6269,GSE20346,GSE40012,GSE40396,GSE42026,GSE25504,GSE60244,GSE63990	All Public	No
LS3	Li	Sriskandan	3	34423323	Viral vs non-Viral	Viral (including COVID), Bacterial, SIRS	Adults	All	whole blood	E-MTAB-10527	No	Yes
SB4	Sampson	Brandon	4	28588308	Viral vs non-Viral	Viral, SIRS	All	All	whole blood, multiple species	GSE40366,GSE51808,GSE52428,GSE41752,GSE6269,GSE40396,GSE40012,GSE18090,GSE30550,GSE40224,GSE5790,GSE34205,GSE5808,GSE2729,GSE33341,GSE40366,GSE42834,GSE25504,GSE30119,GSE17755,GSE19301,GSE38485,GSE36809,GSE46743,GSE61672,GSE16129,GSE40012,GSE40396,GSE6269,GSE35846,GSE35846,GSE35846,GSE35846	Partially Public	Yes
SK7	Sweeney	Khatri	7	27384347	Bacterial vs Viral	Bacterial, Viral, SIRS	All	All	whole blood + PBMC	GSE6269,GSE20346,GSE40012,GSE40396,GSE42026,GSE66099,GSE4607,GSE8121,GSE9692,GSE13904,GSE26378,GSE26440	All Public	Yes
SB8	Sampson	Brandon	8	28588308	Viral vs non-Viral	Viral, SIRS	All	All	whole blood, multiple species	GSE40366,GSE51808,GSE52428,GSE41752,GSE6269,GSE40396,GSE40012,GSE18090,GSE30550,GSE40224,GSE5790,GSE34205,GSE5808,GSE2729,GSE33341,GSE40366,GSE42834,GSE25504,GSE30119,GSE17755,GSE19301,GSE38485,GSE36809,GSE46743,GSE61672,GSE16129,GSE40012,GSE40396,GSE6269,GSE35846,GSE35846,GSE35846,GSE35846,GSE74224,GSE28750	Partially Public	Yes
RC10	Ravichandran	Chandra	10	33906069	Bacterial vs Viral	Bacterial, Viral, Healthy	All	All	whole blood	GSE42026,GSE60244,GSE72809,GSE72810,GSE73461,GSE73462	All Public	Yes
SN10	Sampson	Noursadeghi	10	32690014	Bacterial vs non-Bacterial	Bacterial, Viral, Healthy, SIRS	All	All	whole blood + PBMC	GSE30119,GSE33341,GSE16129,GSE25504,GSE40586,GSE6269,GSE40012,GSE40396,GSE40366,GSE51808,GSE52428,GSE41752,GSE6269,GSE40396,GSE40012,GSE18090,GSE30550,GSE40224,GSE5790,GSE34205,GSE5808,GSE2729,GSE33341,GSE40366,GSE42834,GSE25504,GSE30119,GSE17755,GSE19301,GSE38485,GSE36809,GSE46743,GSE61672,GSE16129,GSE40012,GSE40396,GSE6269,GSE35846,GSE35846,GSE35846,GSE35846	All Public	No
SR10	Suarez	Ramilo	10	25637350	Bacterial vs Viral	Bacterial, Viral, Co-Infection, Healthy	Adults	Respiratory	whole blood	GSE60244	No	No
AK11	Andres-Terre	Khatri	11	26682989	Influenza	Bacterial, Viral, Healthy, SIRS	All	Respiratory	whole blood + PBMC	GSE34205,GSE42026,GSE40012,GSE20346,GSE17156	All Public	No
BF11	Bhattacharya	Falsey	11	28747714	Bacterial vs non-Bacterial	Bacterial, Viral	Adults	Respiratory	whole blood	-	No	No
NC19	Ng	Chiu	19	33536218	COVID-19 vs. other Viral/Bacterial/Healthy	Viral (including COVID), Bacterial, Healthy	Adults	Respiratory	whole blood + NP swabs	GSE163151	No	Yes
SL20	Song	Lei	20	28771541	Bacterial vs Viral, Bacterial vs SIRS	Bacterial, Viral, Healthy, SIRS	All	All	whole blood	GSE69528,GSE33341,GSE33341,GSE72810,GSE72810,GSE68310,GSE37250,GSE67059,GSE49454,GSE34404,GSE37069,GSE36809,GSE19491,GSE66795,GSE45536,GSE17755,GSE19314,GSE51406,GSE63881,GSE17590	All Public	Yes
MW23	McClain	Woods	23	33597532	COVID-19 vs. other Viral/Bacterial/Healthy	Viral (including COVID), Bacterial, Healthy	All	Respiratory	whole blood	GSE161731	No	No
ZG25	Zaas	Ginsburg	25	19664979	Viral vs non-Viral	Viral, Healthy	Adults	Respiratory	whole blood	GSE17156	No	No
MS29	Mayhew	Sweeney	29	32132525	Bacterial vs Viral vs SIRS vs Sepsis	Bacterial, Viral, Healthy, SIRS	All	All	whole blood + PBMC	GSE4607,GSE8121,GSE9692,GSE13904,GSE26378,GSE26440,GSE66099,GSE28750,GSE32707,GSE40012,GSE36809,GSE6269,GSE20346,GSE40396,GSE42026,E-MEXP-3567,E-MEXP-3850,E-MTAB-1548,GSE10474,GSE13015,GSE27131,GSE40586,GSE63042,GSE66890	All Public	Yes
PT29	Parnell	Tang	29	22898401	Influenza	Bacterial, Viral, Healthy, SIRS	Adults	Respiratory	whole blood	GSE40012	No	No
RC31	Ramilo	Chaussabel	31	17105821	Influenza vs Bacterial	Bacterial, Viral	Pediatrics	All	isolated leukocytes	GSE6269	No	No
HS33	Hu	Storch	33	23858444	Bacterial vs Viral	Bacterial, Viral, Healthy	Infants	All	whole blood	GSE40396	No	No
HL34	Herberg	Levin	34	27552617	Bacterial vs Viral	Bacterial, Viral	Pediatrics	All	whole blood	GSE72829	No	No
ZG48	Zaas	Ginsburg	48	24048524	Viral vs non-Viral	Viral, Healthy	Adults	Respiratory	whole blood	GSE17156,GSE52428	No	No
MR59	Mahajan	Ramilo	59	27552618	Bacterial vs non-Bacterial	Bacterial, Viral, Healthy	Neonates	All	whole blood	GSE64456	No	No
TW96	Tsalik	Woods	96	26791949	Bacterial vs Viral vs SIRS	Bacterial, Viral, SIRS	Adults	Respiratory	whole blood	GSE63990	No	No
MW139	McClain	Woods	139	33597532	COVID-19 vs. other Viral/Bacterial/Healthy	Viral (including COVID), Bacterial, Healthy	All	Respiratory	whole blood	GSE161731	No	No
AK398	Andres-Terre	Khatri	398	26682989	Viral vs non-Viral	Bacterial, Viral, Healthy, SIRS	All	Respiratory	whole blood + PBMC	GSE34205,GSE42026,GSE40396	All Public	No
All	-	-	864	-	-	-	-	-	-	-	-	-
