# Supplementary material for: Systematic comparison of published host gene expression signatures for bacterial/viral discrimination
Source: Genome Med. 2022 Feb 21;14:18. doi: 10.1186/s13073-022-01025-x (PMC8858657; doi:10.1186/s13073-022-01025-x)
Supplement: Supplementary file 6 — Additional file 6: Table S9. Validation Dataset Characteristics. [file 13073_2022_1025_MOESM6_ESM.xlsx]

## Sheet: Table S9
Table S9. Validation Dataset Characteristics
Each validation dataset was characterized with respect to age, size, phenotypes represented (bacterial, viral, non-infectious illness, healthy), microarray or RNA-seq platform, and sample type.
Datasets used for Bacterial vs. non-Bacterial and Viral vs. non-Viral analysis	Study ID	Source	Subjects Analyzed	Phenotypes	# of Phenotypes	Cell Line	Ages	Platform	Bacterial vs. non-Bacterial	Viral vs. non-Viral	Bacterial vs. non-Bacterial Classification		Viral vs. non-Viral Classification
											Median AUC	IQR	Median AUC	IQR
	E-MEXP-3589	ArrayExpress	27	Bacterial, viral, SIRS, healthy	>2	Whole blood	Adults	GPL13497	Yes	Yes	0.652174	[0.533-0.728]	0.672727	[0.600-0.791]
	E-MTAB-3423	ArrayExpress	65	Bacterial, healthy	2	Whole blood	Adults	GPL10558	Yes		0.997	[0.992-1.000]	-	-
	GSE103119	GEO	130	Bacterial, viral, healthy	>2	Whole blood	Peds	GPL10558	Yes	Yes	0.621056	[0.597-0.727]	0.64788	[0.592-0.699]
	GSE103842	GEO	74	Viral, healthy	2	Whole blood	Peds	GPL10558		Yes	-	-	0.900538	[0.868-0.977]
	GSE106475	GEO	47	Viral, healthy	2	CD8+	Peds	GPL11532		Yes	-	-	0.846743	[0.795-0.929]
	GSE113210	GEO	62	Viral, healthy	2	Peripheral Mononuclear Cells	Peds	RNA-Seq (GPL16791)		Yes	-	-	0.751301	[0.716-0.817]
	GSE114466	GEO	23	Viral, healthy	2	Whole blood	Adults	GPL16686		Yes	-	-	0.991667	[0.867-1.000]
	GSE119217	GEO	78	Bacterial, viral, healthy	>2	Whole blood	Peds	GPL16686	Yes	Yes	0.773571	[0.716-0.834]	0.875658	[0.827-0.901]
	GSE13015	GEO	39	Bacterial, healthy	2	Whole blood	Adults	GPL6947	Yes		0.927586	[0.855-0.982]	-	-
	GSE17156	GEO	83	Viral, healthy	2	Whole blood	Adults	GPL571		Yes	-	-	0.945437	[0.911-0.961]
	GSE20346	GEO	10	Bacterial, viral	2	Whole blood	Adults	GPL6947	Yes	Yes	1	[0.917-1.000]	1	[0.917-1.000]
	GSE21802	GEO	23	Viral, healthy	2	Whole blood	Adults	GPL6102		Yes	-	-	0.921053	[0.829-0.974]
	GSE22098	GEO	274	Bacterial, SIRS, healthy	>2	Whole blood	Both	GPL6947	Yes		0.941875	[0.916-0.964]	-	-
	GSE25504-1	GEO	62	Bacterial, viral, healthy	>2	Whole blood	Peds	GPL6947	Yes		0.940171	[0.873-0.990]	-	-
	GSE25504-2	GEO	18	Bacterial, viral, healthy	>2	Whole blood	Peds	GPL13667	Yes	Yes	0.876543	[0.827-0.985]	0.611111	[0.478-0.728]
	GSE27131	GEO	14	Viral, healthy	2	Whole blood	Adults	GPL6244		Yes	-	-	0.938776	[0.816-1.000]
	GSE28750	GEO	41	Bacterial, SIRS, healthy	>2	Whole blood	Adults	GPL570	Yes		0.954839	[0.839-0.989]	-	-
	GSE29161	GEO	10	Bacterial, healthy	2	Whole blood	Adults	GPL6480	Yes		1	[0.840-1.000]	-	-
	GSE29366	GEO	31	Viral, healthy	2	Whole blood	Peds	GPL6884		Yes	-	-	0.872807	[0.737-0.939]
	GSE30119	GEO	78	Bacterial, healthy	2	Whole blood	Peds	GPL6947	Yes		0.834559	[0.767-0.917]	-	-
	GSE33341	GEO	94	Bacterial, healthy	2	Whole blood	Adults	GPL571	Yes		0.997036	[0.986-0.999]	-	-
	GSE34205	GEO	101	Viral, healthy	2	Peripheral Mononuclear Cells	Peds	GPL570		Yes	-	-	0.838032	[0.785-0.878]
	GSE38900-1	GEO	36	Viral, healthy	2	Whole blood	Peds	GPL10558		Yes	-	-	0.8125	[0.723-0.888]
	GSE38900-2	GEO	184	Viral, healthy	2	Whole blood	Peds	GPL6884		Yes	-	-	0.893949	[0.845-0.933]
	GSE40012	GEO	54	Bacterial, viral, SIRS, healthy	>2	Whole blood	Adults	GPL6947	Yes	Yes	0.617599	[0.467-0.780]	0.96875	[0.872-0.993]
	GSE40396	GEO	65	Bacterial, viral, healthy	>2	Whole blood	Peds	GPL10558	Yes	Yes	0.868421	[0.820-0.910]	0.764762	[0.725-0.805]
	GSE40586	GEO	39	Bacterial, healthy	2	Whole blood	Both	GPL6244	Yes		0.883598	[0.795-0.952]	-	-
	GSE42026	GEO	92	Bacterial, viral, healthy	>2	Whole blood	Peds	GPL6947	Yes	Yes	0.78003	[0.650-0.837]	0.838833	[0.736-0.877]
	GSE54514	GEO	53	Bacterial, healthy	2	Whole blood	Adults	GPL6947	Yes		0.769841	[0.643-0.878]	-	-
	GSE60244	GEO	133	Bacterial, viral, healthy	>2	Whole blood	Adults	GPL10558	Yes	Yes	0.762285	[0.682-0.793]	0.845525	[0.810-0.895]
	GSE61754	GEO	27	Viral, healthy	2	Whole blood	Adults	GPL10558		Yes	-	-	0.945455	[0.900-0.991]
	GSE61821	GEO	320	Viral, healthy	2	Whole blood	Both	GPL10558		Yes	-	-	0.963038	[0.922-0.976]
	GSE6269-1	GEO	22	Bacterial, viral	2	Peripheral Mononuclear Cells	Peds	GPL570	Yes	Yes	0.908333	[0.775-0.958]	0.908333	[0.775-0.958]
	GSE6269-2	GEO	97	Bacterial, viral, healthy	>2	Peripheral Mononuclear Cells	Peds	GPL96	Yes	Yes	0.84532	[0.818-0.876]	0.957806	[0.921-0.974]
	GSE63990	GEO	280	Bacterial, viral, SIRS	>2	Whole blood	Adults	GPL571	Yes	Yes	0.898749	[0.844-0.909]	0.920141	[0.886-0.936]
	GSE64456	GEO	217	Bacterial, viral, healthy	>2	Whole blood	Peds	GPL10558	Yes	Yes	0.90388	[0.868-0.921]	0.924567	[0.869-0.935]
	GSE67059-1	GEO	101	Viral, healthy	2	Whole blood	Peds	GPL6947		Yes	-	-	0.86131	[0.843-0.910]
	GSE67059-2	GEO	36	Viral, healthy	2	Whole blood	Peds	GPL10558		Yes	-	-	0.68125	[0.594-0.730]
	GSE68004	GEO	162	Bacterial, viral, SIRS, healthy	>2	Whole blood	Peds	GPL10558	Yes	Yes	0.577688	[0.506-0.647]	0.811925	[0.785-0.874]
	GSE68310	GEO	232	Viral, healthy	2	Whole blood	Adults	GPL10558		Yes	-	-	0.972957	[0.964-0.983]
	GSE69528	GEO	138	Bacterial, healthy	2	Whole blood	Adults	GPL10558	Yes		0.969551	[0.952-0.983]	-	-
	GSE72810	GEO	67	Bacterial, viral, healthy	>2	Whole blood	Peds	GPL6947	Yes	Yes	0.891798	[0.823-0.936]	0.91804	[0.896-0.953]
	GSE72946	GEO	20	Bacterial, healthy	2	Whole blood	Adults	GPL17077	Yes		0.796875	[0.641-0.984]	-	-
	GSE73461	GEO	362	Bacterial, viral, SIRS, healthy	>2	Whole blood	Peds	GPL10558	Yes	Yes	0.837934	[0.802-0.866]	0.896713	[0.852-0.924]
	GSE73462	GEO	68	Bacterial, viral, SIRS, healthy	>2	Whole blood	Peds	GPL6947	Yes	Yes	0.878261	[0.794-0.915]	0.922321	[0.894-0.954]
	GSE77087	GEO	104	Viral, healthy	2	Whole blood	Peds	GPL10558		Yes	-	-	0.899087	[0.846-0.927]
	GSE80179	GEO	79	Viral, healthy	2	Whole blood	Peds	GPL10558		Yes	-	-	1	[0.981-1.000]
	GSE82050	GEO	39	Viral, healthy	2	Whole blood	Adults	GPL21185		Yes	-	-	0.952778	[0.886-0.994]
	GSE9692	GEO	29	Bacterial, viral, healthy	>2	Whole blood	Peds	GPL570	Yes		0.903846	[0.769-0.962]	-	-
	GSE9960	GEO	63	Bacterial, SIRS	2	Peripheral Mononuclear Cells	Adults	GPL570	Yes		0.546914	[0.474-0.646]	-	-
	GSE99992	GEO	86	Viral, healthy	2	Whole blood	Peds	RNA-Seq (GPL20301)		Yes	-	-	0.970254	[0.962-0.976]
Datasets used for COVID analyses	Study ID	Source	Subjects Analyzed	Phenotypes	# of Phenotypes	Cell Line	Ages	Platform	Bacterial vs. non-Bacterial	Viral vs. non-Viral	Viral vs. non-Viral Classification		COVID vs. non-Viral Classification		COVID vs. non-COVID Classification
											Median AUC	IQR	Median AUC	IQR	Median AUC	IQR
	CRA002390	GSA	6	COVID, healthy	2	PMBC	-	RNA-Seq (NovaSeq 500, MiSeq, BGISEQ-500)	-	Yes	0.888889	[0.667-1.000]	-	-	-	-
	GSE147507	GEO	63	COVID, other Viral, healthy	3	Infected NHBEs and human lung biopsies	-	RNA-Seq (GPL18573)	-	Yes	0.809184	[0.667-0.872]	0.787815	[0.693-0.830]	0.717391	[0.578-0.863]
	GSE152075	GEO	484	COVID, healthy	2	Naso/pharyngeal swab specimens	-	RNA-Seq (GPL18573)	-	Yes	0.904608	[0.816-0.923]	-	-	-	-
	GSE152418	GEO	33	COVID, healthy	2	PBMC	-	RNA-Seq (GPL24676)	-	Yes	0.830882	[0.743-0.941]	-	-	-	-
	GSE152641	GEO	86	COVID, healthy	2	Whole blood	-	RNA-Seq (GPL24676)	-	Yes	0.934812	[0.864-0.956]	-	-	-	-
	GSE155454	GEO	58	COVID, healthy (some convalescent)	2	Whole blood	-	RNA-Seq (GPL20301)	-	Yes	0.75	[0.669-0.790]	-	-	-	-
	GSE156063	GEO	234	COVID, other Viral, healthy	3	Naso/pharyngeal swab specimens	-	RNA-Seq (GPL24676)	-	Yes	0.871567	[0.807-0.893]	0.895269	[0.827-0.922]	0.84359	[0.788-0.876]
	GSE157103	GEO	126	COVID, healthy	2	Leukocytes from whole blood	-	RNA-Seq (GPL24676)	-	Yes	0.847308	[0.789-0.875]	-	-	-	-
	GSE157859	GEO	38	COVID, healthy (convalescent)	2	PBMC	-	RNA-Seq (GPL20301)	-	Yes	0.571014	[0.522-0.670]	-	-	-	-
	GSE161731	GEO	154	COVID, other viral, Bacterial, healthy	4	Whole blood	-	RNA-Seq (GPL24676)	-	Yes	0.831207	[0.787-0.874]	0.812629	[0.753-0.894]	0.774155	[0.732-0.818]
	GSE161777	GEO	27	COVID, healthy	2	PBMC	-	RNA-Seq (GPL24676)	-	Yes	0.934066	[0.786-0.995]	-	-	-	-
	GSE163151	GEO	53	COVID, other viral, Bacterial, healthy	4	Whole blood	-	RNA-Seq (GPL24676)	-	Yes	0.723647	[0.657-0.781]	0.725275	[0.588-0.830]	0.726708	[0.559-0.814]
	GSE171110	GEO	54	COVID, healthy	2	Whole blood	-	RNA-Seq (GPL16791)	-	Yes	0.963636	[0.891-0.980]	-	-	-	-
