# Supplementary material for: Systematic comparison of published host gene expression signatures for bacterial/viral discrimination
Source: Genome Med. 2022 Feb 21;14:18. doi: 10.1186/s13073-022-01025-x (PMC8858657; doi:10.1186/s13073-022-01025-x)
Supplement: Supplementary file 7 — Additional file 7: Table S10. Signature-Specific Performance in COVID-19 Classification. [file 13073_2022_1025_MOESM7_ESM.xlsx]

## Sheet: Table S10
Table S10. Signature-Specific Performance in COVID-19 Classification
Weighted mean AUC, sensitivity, specificity, and Diagnostic Odds Ratio (DOR) for each host gene expression signature are presented for COVID-19 classification. AUC values were weighted based on the number of subjects in the validation dataset. Sensitivity, specificity, and DOR values and their confidence intervals were calculated using hierarchical summary ROC modeling. * indicates signatures whe…
Signature	Viral vs non-Viral (COVID + healthy only)				Viral vs non-Viral (COVID + other infection + healthy)				COVID vs. non-Viral (COVID + other infection + healthy)				COVID vs. non-COVID (COVID + other infection + healthy)
	Weighted Mean AUC (95% CI)	Sensitivity (95% CI)	Specificity (95% CI)	DOR (95% CI)	Weighted Mean AUC (95% CI)	Sensitivity (95% CI)	Specificity (95% CI)	DOR (95% CI)	Weighted Mean AUC (95% CI)	Sensitivity (95% CI)	Specificity (95% CI)	DOR (95% CI)	Weighted Mean AUC (95% CI)	Sensitivity (95% CI)	Specificity (95% CI)	DOR (95% CI)
TS1	0.529 [0.426-0.777]	*	*	*	0.695 [0.474-0.879]	0.572 [0.471-0.667]	0.88 [0.791-0.934]	10 [4-25]	0.693 [0.225-0.922]	*	*	*	0.576 [0.062-0.873]	0.83 [0.148-0.993]	0.507 [0.031-0.97]	5 [0-53]
HL2	0.831 [0.593-0.917]	0.758 [0.599-0.867]	0.846 [0.731-0.917]	17 [7-40]	0.808 [0.618-0.913]	0.738 [0.492-0.891]	0.84 [0.654-0.935]	15 [5-40]	0.783 [0.44-0.923]	0.868 [0.583-0.969]	0.689 [0.279-0.927]	15 [4-53]	0.673 [0.543-0.785]	0.659 [0.482-0.801]	0.715 [0.592-0.813]	5 [2-10]
LC2	0.422 [0.264-0.787]	0.659 [0.446-0.822]	0.801 [0.592-0.918]	8 [3-22]	0.462 [0.029-0.713]	0.718 [0.137-0.976]	0.663 [0.118-0.967]	5 [1-17]	0.426 [0.059-0.577]	*	*	*	0.384 [0.059-0.574]	*	*	*
XW2	0.790 [0.589-0.895]	0.658 [0.519-0.774]	0.885 [0.797-0.937]	15 [7-33]	0.789 [0.555-0.895]	0.674 [0.499-0.811]	0.886 [0.726-0.958]	16 [6-41]	0.754 [0.485-0.912]	0.563 [0.293-0.8]	0.888 [0.672-0.968]	10 [2-44]	0.596 [0.161-0.788]	0.756 [0.31-0.955]	0.586 [0.107-0.943]	4 [1-17]
GS3	0.664 [0.606-0.847]	0.739 [0.651-0.812]	0.753 [0.565-0.878]	9 [4-20]	0.772 [0.652-0.807]	0.742 [0.565-0.864]	0.801 [0.588-0.919]	12 [7-19]	0.759 [0.555-0.827]	*	*	*	0.604 [0.391-0.718]	*	*	*
LS3	0.796 [0.577-0.867]	0.758 [0.618-0.858]	0.78 [0.513-0.923]	11 [5-26]	0.846 [0.787-0.882]	0.755 [0.633-0.846]	0.88 [0.666-0.964]	23 [9-56]	0.865 [0.775-0.94]	0.847 [0.725-0.921]	0.83 [0.688-0.915]	27 [15-50]	0.706 [0.229-0.822]	0.995 [0.09-1]	0.286 [0.036-0.809]	83 [0-35775]
SB4	0.814 [0.707-0.919]	0.753 [0.665-0.824]	0.884 [0.764-0.947]	23 [10-52]	0.827 [0.737-0.866]	0.808 [0.676-0.895]	0.805 [0.733-0.861]	17 [9-34]	0.823 [0.693-0.89]	0.788 [0.571-0.912]	0.825 [0.7-0.905]	18 [9-34]	0.735 [0.48-0.775]	0.666 [0.359-0.876]	0.781 [0.622-0.886]	7 [4-14]
SK7	0.832 [0.757-0.941]	0.846 [0.748-0.91]	0.86 [0.714-0.938]	34 [11-107]	0.866 [0.781-0.91]	*	*	*	0.893 [0.758-0.927]	*	*	*	0.804 [0.555-0.895]	0.823 [0.703-0.902]	0.673 [0.391-0.869]	10 [4-25]
SB8	0.823 [0.715-0.954]	0.848 [0.734-0.919]	0.856 [0.728-0.93]	33 [9-118]	0.788 [0.568-0.892]	0.785 [0.532-0.921]	0.792 [0.716-0.851]	14 [5-39]	0.78 [0.618-0.884]	*	*	*	0.735 [0.578-0.768]	*	*	*
RC10	0.867 [0.656-0.95]	0.902 [0.792-0.957]	0.8 [0.612-0.91]	37 [17-81]	0.838 [0.65-0.907]	0.709 [0.619-0.785]	0.863 [0.751-0.93]	15 [6-37]	0.839 [0.544-0.94]	0.725 [0.502-0.874]	0.889 [0.607-0.976]	21 [5-92]	0.781 [0.422-0.904]	0.745 [0.557-0.872]	0.817 [0.533-0.946]	13 [4-42]
SN10	0.796 [0.714-0.973]	0.866 [0.692-0.949]	0.895 [0.803-0.947]	55 [12-262]	0.826 [0.799-0.855]	0.828 [0.71-0.904]	0.754 [0.673-0.82]	15 [8-27]	0.832 [0.786-0.898]	0.899 [0.658-0.976]	0.75 [0.613-0.85]	27 [8-90]	0.769 [0.738-0.818]	0.75 [0.675-0.813]	0.725 [0.653-0.787]	8 [5-14]
SR10	0.879 [0.732-0.958]	0.821 [0.706-0.897]	0.916 [0.823-0.963]	50 [14-174]	0.858 [0.802-0.901]	*	*	*	0.876 [0.72-0.927]	0.929 [0.703-0.986]	0.846 [0.662-0.939]	71 [26-196]	0.811 [0.596-0.896]	0.9 [0.749-0.964]	0.737 [0.525-0.877]	25 [11-56]
AK11	0.893 [0.767-0.968]	0.853 [0.753-0.917]	0.912 [0.847-0.95]	60 [20-175]	0.843 [0.724-0.887]	0.745 [0.667-0.81]	0.848 [0.746-0.913]	16 [8-35]	0.86 [0.725-0.889]	0.83 [0.688-0.916]	0.856 [0.626-0.955]	29 [12-70]	0.785 [0.656-0.844]	0.812 [0.617-0.921]	0.727 [0.526-0.865]	12 [6-21]
BF11	0.867 [0.706-0.92]	0.843 [0.731-0.914]	0.823 [0.66-0.918]	25 [10-62]	0.704 [0.673-0.829]	0.73 [0.621-0.816]	0.677 [0.498-0.816]	6 [3-10]	0.713 [0.679-0.896]	0.648 [0.548-0.737]	0.879 [0.607-0.972]	13 [3-61]	0.655 [0.605-0.904]	*	*	*
NC19	0.906 [0.758-0.954]	0.877 [0.75-0.945]	0.877 [0.765-0.94]	51 [19-141]	0.850 [0.739-0.886]	0.849 [0.789-0.894]	0.785 [0.702-0.85]	21 [13-33]	0.827 [0.739-0.895]	0.821 [0.667-0.913]	0.833 [0.638-0.933]	23 [12-43]	0.807 [0.73-0.854]	0.761 [0.689-0.821]	0.773 [0.693-0.836]	11 [6-18]
SL20	0.873 [0.693-0.934]	0.827 [0.704-0.906]	0.885 [0.797-0.938]	37 [11-126]	0.855 [0.647-0.893]	0.815 [0.759-0.86]	0.763 [0.6-0.873]	14 [6-32]	0.872 [0.643-0.927]	0.795 [0.668-0.882]	0.847 [0.708-0.927]	22 [6-76]	0.814 [0.671-0.876]	0.803 [0.706-0.873]	0.727 [0.541-0.857]	11 [5-25]
MW23	0.885 [0.708-0.922]	0.803 [0.728-0.861]	0.883 [0.77-0.945]	31 [12-77]	0.859 [0.718-0.929]	0.775 [0.636-0.872]	0.916 [0.755-0.975]	38 [16-87]	0.885 [0.794-0.938]	*	*	*	0.862 [0.812-0.902]	*	*	*
ZG25	0.876 [0.722-0.917]	0.798 [0.709-0.866]	0.873 [0.805-0.919]	27 [14-53]	0.824 [0.657-0.91]	0.748 [0.548-0.878]	0.88 [0.623-0.97]	22 [8-60]	0.874 [0.783-0.938]	0.839 [0.665-0.932]	0.84 [0.776-0.889]	28 [10-74]	0.833 [0.68-0.898]	0.836 [0.735-0.904]	0.732 [0.568-0.85]	14 [7-29]
MS29	0.908 [0.737-0.943]	0.839 [0.805-0.869]	0.903 [0.747-0.967]	48 [17-142]	0.866 [0.752-0.929]	0.869 [0.725-0.943]	0.854 [0.682-0.941]	39 [14-105]	0.891 [0.681-0.927]	*	*	*	0.855 [0.739-0.889]	0.878 [0.761-0.942]	0.75 [0.636-0.837]	22 [12-40]
PT29	0.85 [0.723-0.978]	0.897 [0.713-0.968]	0.942 [0.798-0.985]	141 [18-1098]	0.838 [0.714-0.871]	*	*	*	0.841 [0.621-0.879]	*	*	*	0.829 [0.795-0.849]	0.802 [0.72-0.865]	0.765 [0.663-0.844]	13 [8-23]
RC31	0.908 [0.725-0.955]	0.837 [0.737-0.904]	0.874 [0.755-0.94]	35 [13-100]	0.889 [0.682-0.944]	*	*	*	0.888 [0.83-0.916]	0.844 [0.714-0.922]	0.851 [0.725-0.925]	31 [14-68]	0.864 [0.739-0.992]	0.851 [0.647-0.946]	0.861 [0.746-0.929]	35 [7-186]
HS33	0.858 [0.594-0.944]	0.786 [0.666-0.871]	0.887 [0.737-0.957]	29 [10-83]	0.858 [0.758-0.897]	*	*	*	0.861 [0.588-0.918]	0.861 [0.785-0.913]	0.782 [0.5-0.928]	22 [5-109]	0.849 [0.797-0.879]	*	*	*
HL34	0.894 [0.729-0.942]	0.834 [0.727-0.905]	0.871 [0.811-0.914]	34 [14-83]	0.806 [0.617-0.877]	0.804 [0.738-0.857]	0.68 [0.542-0.792]	9 [4-20]	0.831 [0.748-0.886]	*	*	*	0.794 [0.712-0.864]	*	*	*
ZG48	0.888 [0.642-0.945]	0.854 [0.768-0.912]	0.909 [0.691-0.978]	59 [20-169]	0.864 [0.561-0.911]	0.728 [0.434-0.904]	0.901 [0.806-0.952]	24 [10-61]	0.854 [0.67-0.901]	0.899 [0.721-0.969]	0.803 [0.637-0.904]	36 [15-88]	0.831 [0.547-0.874]	0.814 [0.699-0.892]	0.798 [0.613-0.908]	17 [7-41]
MR59	0.899 [0.683-0.957]	0.855 [0.696-0.938]	0.917 [0.815-0.965]	66 [22-196]	0.819 [0.675-0.913]	0.748 [0.626-0.841]	0.878 [0.742-0.947]	21 [12-39]	0.801 [0.522-0.844]	0.791 [0.684-0.869]	0.838 [0.751-0.899]	20 [11-35]	0.778 [0.559-0.89]	0.752 [0.671-0.818]	0.745 [0.511-0.891]	9 [3-24]
TW96	0.877 [0.759-0.988]	0.882 [0.751-0.948]	0.895 [0.795-0.949]	63 [14-295]	0.787 [0.617-0.964]	0.892 [0.765-0.954]	0.768 [0.489-0.92]	27 [5-147]	0.81 [0.654-0.941]	*	*	*	0.821 [0.731-0.91]	0.778 [0.704-0.839]	0.837 [0.69-0.923]	18 [7-46]
MW139	0.896 [0.714-1.000]	0.946 [0.742-0.991]	0.99 [0.737-1]	1760 [22-139189]	0.777 [0.689-0.872]	0.72 [0.563-0.837]	0.824 [0.714-0.898]	12 [5-29]	0.858 [0.819-0.918]	0.805 [0.725-0.865]	0.906 [0.814-0.955]	40 [15-105]	0.874 [0.831-0.935]	0.861 [0.708-0.941]	0.832 [0.78-0.873]	31 [13-73]
AK398	0.836 [0.729-0.979]	0.909 [0.845-0.948]	0.885 [0.66-0.968]	77 [16-367]	0.836 [0.745-0.952]	0.876 [0.789-0.931]	0.803 [0.623-0.91]	29 [8-108]	0.815 [0.717-0.956]	0.873 [0.599-0.969]	0.888 [0.774-0.948]	55 [9-340]	0.83 [0.789-0.927]	0.832 [0.745-0.894]	0.841 [0.705-0.921]	26 [10-69]
All	0.900 [0.862-1.000]	0.939 [0.855-0.976]	0.969 [0.75-0.997]	480 [24-9802]	0.842 [0.756-0.947]	0.907 [0.726-0.973]	0.822 [0.708-0.898]	45 [8-252]	0.862 [0.817-0.951]	0.839 [0.752-0.9]	0.915 [0.795-0.967]	56 [16-197]	0.859 [0.793-0.943]	0.884 [0.802-0.935]	0.895 [0.742-0.962]	65 [15-274]
