# Supplementary material for: Systematic comparison of published host gene expression signatures for bacterial/viral discrimination
Source: Genome Med. 2022 Feb 21;14:18. doi: 10.1186/s13073-022-01025-x (PMC8858657; doi:10.1186/s13073-022-01025-x)
Supplement: Supplementary file 8 — Additional file 8: Table S11. Heterogeneity in DOR of COVID-19 Classification Signatures. [file 13073_2022_1025_MOESM8_ESM.xlsx]

## Sheet: Table S11
Table S11. Heterogeneity in DOR of COVID-19 Classification Signatures
Heterogeneity in Diagnostic Odds Ratio (DOR) was calculated for each host gene expression signature used for COVID-19 classification. Percent heterogeneity with a 95% confidence interval is presented with the Q-statistic and p-value. Values were computed using the Mantel-Haenszel method.
Signature	Viral vs non-Viral (COVID + healthy only)			Viral vs non-Viral (COVID + other infection + healthy )			COVID vs. non-Viral (COVID + other infection + healthy )			COVID vs. non-COVID (COVID + other infection + healthy )
	% Heterogeneity (95% CI)	Q-statistic	p-value	% Heterogeneity (95% CI)	Q-statistic	p-value	% Heterogeneity (95% CI)	Q-statistic	p-value	% Heterogeneity (95% CI)	Q-statistic	p-value
TS1	28.9 [0-67]	11.2447	0.188214	74 [27.4-90.7]	11.5458	0.009113	83.4 [57.8-93.5]	18.0439	< 0.001	88.8 [69.4-95.9]	17.9248	< 0.001
HL2	59.4 [15.5-80.5]	19.7245	0.01143	76 [34.1-91.3]	12.5126	0.005818	72 [20.7-90.1]	10.7332	0.01326	62.1 [0-87.3]	7.91561	0.047788
LC2	63.2 [24.4-82.1]	21.7298	0.00544183	62.4 [0-87.4]	7.9849	0.046325	0 [0-84.7]	1.90806	0.591707	0 [0-84.7]	0.353556	0.94966
XW2	50.4 [0-76.8]	16.124	0.0406391	72.3 [21.5-90.2]	10.8216	0.012731	87.1 [69.1-94.6]	23.3132	< 0.001	85.1 [63.1-94]	20.1682	< 0.001
GS3	47.4 [0-75.6]	15.2084	0.0552176	0 [0-84.7]	1.33489	0.720866	33.2 [0-76.4]	4.49024	0.213163	0 [0-84.7]	1.21937	0.748363
LS3	46.6 [0-75.2]	14.9868	0.0594034	35.9 [0-77.8]	4.68226	0.196598	0 [0-84.7]	2.58421	0.460264	32.1 [0-92.9]	2.94693	0.22913
SB4	0 [0-64.8]	5.67305	0.683801	38.2 [0-78.9]	4.85649	0.182612	0 [0-84.7]	1.38714	0.708551	0 [0-84.7]	0.884434	0.829183
SK7	42.5 [0-73.5]	13.9161	0.0839777	0 [0-84.7]	1.56637	0.667039	16.1 [0-87.2]	3.57776	0.310816	64.7 [0-88]	8.49862	0.036756
SB8	64.9 [28.5-82.8]	22.8143	0.00361105	62 [0-87.3]	7.9031	0.048057	0 [0-84.7]	0.721354	0.86817	0 [0-84.7]	1.97329	0.577968
RC10	13.5 [0-55.5]	9.24561	0.322002	70.1 [14-89.6]	10.0223	0.018377	71.7 [19.7-90.1]	10.6149	0.014002	76.3 [35-91.4]	12.6682	0.005412
SN10	69.6 [39.5-84.8]	26.3546	0.000913127	7.2 [0-85.8]	3.23366	0.356984	0 [0-84.7]	2.93481	0.401786	29.1 [0-74]	4.23341	0.237338
SR10	67.9 [35.4-84]	24.917	0.00160572	0 [0-84.7]	2.53294	0.469367	0 [0-84.7]	1.16047	0.762499	31.9 [0-75.6]	4.40478	0.220942
AK11	37.3 [0-71.1]	12.7511	0.120704	52.7 [0-84.4]	6.34652	0.095916	0 [0-84.7]	2.86142	0.413488	0 [0-84.7]	1.99253	0.573959
BF11	52.8 [0-77.8]	16.9453	0.0306835	31.8 [0-75.6]	4.39632	0.221727	66 [0.4-88.4]	8.8355	0.03156	58.5 [0-86.2]	7.23633	0.064735
NC19	40.2 [0-72.5]	13.3775	0.0995031	0 [0-84.7]	0.78357	0.853393	0 [0-84.7]	1.45227	0.69333	0 [0-84.7]	2.06823	0.558367
SL20	72.5 [46-86]	29.0544	< 0.001	45.2 [0-81.7]	5.4736	0.140226	79.8 [46.5-92.4]	14.8691	0.001932	39.4 [0-79.4]	4.94906	0.175565
MW23	62.6 [23.1-81.9]	21.4157	0.00612133	30.1 [0-74.6]	4.29338	0.231477	0 [0-84.7]	2.04627	0.562858	0 [0-84.7]	2.16233	0.539406
ZG25	20.6 [0-61.9]	10.0756	0.259758	54.6 [0-85]	6.60965	0.085437	68.4 [8.4-89.1]	9.49832	0.023349	24.2 [0-88.4]	3.9557	0.266287
MS29	30.9 [0-68.1]	11.584	0.170752	53.3 [0-84.6]	6.42047	0.092852	26.6 [0-72.2]	4.0861	0.252315	0 [0-84.7]	1.08855	0.779839
PT29	62.9 [23.8-82]	21.5839	0.00574794	0 [0-84.7]	2.31766	0.509146	14.2 [0-86.9]	3.49597	0.321285	0 [0-84.7]	2.97571	0.395385
RC31	70.8 [42.3-85.3]	27.4385	0.000593688	79.7 [46-92.3]	14.7566	0.002037	0 [0-84.7]	0.481728	0.922887	54.6 [0-85]	6.60181	0.085733
HS33	52.9 [0-77.9]	16.9818	0.0302986	63.9 [0-87.8]	8.31151	0.039994	63.2 [0-87.6]	8.14974	0.043016	0 [0-84.7]	1.54365	0.672234
HL34	64.3 [27-82.5]	22.417	0.00419923	74.2 [28-90.8]	11.6269	0.008777	37.4 [0-78.5]	4.79038	0.187806	14 [0-86.8]	3.48937	0.322143
ZG48	62.2 [22.1-81.7]	21.1767	0.00669254	0 [0-84.7]	1.9512	0.582596	0 [0-84.7]	2.29046	0.514352	2.9 [0-85.1]	3.09088	0.377825
MR59	57 [9.6-79.5]	18.5935	0.0171916	46.9 [0-82.4]	5.64672	0.130122	53.6 [0-84.7]	6.46852	0.090912	49.5 [0-83.3]	5.93601	0.114766
TW96	57.9 [11.7-79.9]	18.9801	0.0149663	70.5 [15.6-89.7]	10.1821	0.01708	73.1 [24.2-90.4]	11.1421	0.010982	64.4 [0-87.9]	8.43026	0.037908
MW139	54.9 [4.5-78.7]	17.7264	0.0233739	71.4 [18.4-89.9]	10.4786	0.014907	50 [0-83.4]	5.99407	0.111899	49.8 [0-83.4]	5.98055	0.11256
AK398	49.3 [0-76.4]	15.7829	0.0455948	84.1 [60-93.7]	18.8526	< 0.001	84.2 [60.4-93.7]	19.0389	< 0.001	54.2 [0-84.9]	6.55571	0.087491
All	53.1 [0.4-78]	17.0745	0.0293425	87.8 [71.2-94.9]	24.6675	< 0.001	66.8 [2.9-88.6]	9.03299	0.028855	83.7 [58.9-93.6]	18.4434	< 0.001
